# Supplementary material for: Comprehensive structural study of lanthanide(III) chloride hydrates: [RECl3·xH2O (RE = La–Nd, Sm–Lu; x = 6, 7)]
Source: Acta Crystallogr E Crystallogr Commun. 2024 Nov 28;80(Pt 12):1342–9. doi: 10.1107/S2056989024011319 (PMC11789172; doi:10.1107/S2056989024011319)
Supplement: Supplementary file 1 [file e-80-01342-sup1.cif]

##############################################################################
#                                                                            #
# This CIF contains the data in a paper accepted for publication in          #
# Acta Crystallographica Section E. It conforms to the requirements of       #
# Notes for Authors for Acta Crystallographica Section E, and has been       #
# peer reviewed under the auspices of the IUCr Commission on Journals.       #
#                                                                            #
# Full details of the Crystallographic Information File format               #
# are given in the paper "The Crystallographic Information File (CIF):       #
# a New Standard Archive File for Crystallography" by S. R. Hall, F. H.      #
# Allen and I. D. Brown [Acta Cryst. (1991), A47, 655-685].                  #
#                                                                            #
# The current version of the core CIF dictionary is obtainable from          #
# ftp://ftp.iucr.org/pub/cif_core.dic.                                       #
#                                                                            #
# Software is freely available for graphical display of the structure(s)     #
# in this CIF. For information consult the CIF software page                 #
# http://www.iucr.org/resources/cif/software.                                #
#                                                                            #
# This file may be used for bona fide research purposes within the           #
# scientific community so long as proper attribution is given to the journal # 
# article from which it was obtained.                                        #
#                                                                            #
##############################################################################
data_La
_audit_creation_method
;
Olex2 1.5
(compiled 2022.04.07 svn.rca3783a0 for OlexSys, GUI svn.r6498)
;
_chemical_name_systematic
;
Di-\m-chlorido-bis[heptaaqualanthanum(III)] tetrachloride
;
_chemical_name_common     ?
_chemical_formula_moiety     'La Cl H14 O7 2+, 2(Cl -)'
_chemical_formula_sum     'La Cl3 H14 O7'
_chemical_formula_iupac     '[La Cl (H2 O)7] Cl2'
_chemical_formula_weight     371.37
_chemical_melting_point     ?
_space_group_crystal_system     triclinic
_space_group_name_H-M_alt     'P -1'
_space_group_name_Hall     '-P 1'
loop_
    _space_group_symop_operation_xyz
    'x, y, z'
    '-x, -y, -z'
_cell_length_a     7.9432(5)
_cell_length_b     8.2316(4)
_cell_length_c     9.2203(5)
_cell_angle_alpha     70.507(2)
_cell_angle_beta     73.098(2)
_cell_angle_gamma     81.522(2)
_cell_volume     542.92(5)
_cell_formula_units_Z     2
_cell_measurement_reflns_used     9869
_cell_measurement_theta_min     2.351
_cell_measurement_theta_max     23.647
_cell_measurement_temperature     100.00
_exptl_crystal_description     plate
_exptl_crystal_colour     colorless
_exptl_crystal_size_max     0.28
_exptl_crystal_size_mid     0.12
_exptl_crystal_size_min     0.06
_exptl_crystal_density_diffrn     2.272
_exptl_crystal_density_meas     ?
_exptl_crystal_density_method     ?
_exptl_crystal_F_000     356
_exptl_absorpt_coefficient_mu     2.424
_exptl_absorpt_correction_type     multi-scan
_exptl_absorpt_process_details
;
SADABS-2016/2 (Bruker, 2016)
;
_exptl_absorpt_correction_T_min     0.0439
_exptl_absorpt_correction_T_max     0.0636
_diffrn_ambient_temperature     100.00
_diffrn_source     ?
_diffrn_source_power     0.0455
_diffrn_source_voltage     50.0
_diffrn_source_current     0.91
_diffrn_radiation_type     AgK\a
_diffrn_radiation_wavelength     0.56086
_diffrn_measurement_device_type     'Bruker D8 Venture Duo'
_diffrn_measurement_method     \w
_diffrn_detector_area_resol_mean     ?
_diffrn_reflns_number     43724
_diffrn_reflns_av_R_equivalents     0.0691
_diffrn_reflns_av_unetI/netI     0.0257
_diffrn_reflns_theta_min     2.118
_diffrn_reflns_theta_max     23.712
_diffrn_reflns_theta_full     19.665
_diffrn_measured_fraction_theta_max     0.998
_diffrn_measured_fraction_theta_full     0.999
_diffrn_reflns_limit_h_min     -11
_diffrn_reflns_limit_h_max     11
_diffrn_reflns_limit_k_min     -11
_diffrn_reflns_limit_k_max     11
_diffrn_reflns_limit_l_min     -13
_diffrn_reflns_limit_l_max     13
_refine_special_details     ?
_reflns_number_total     3350
_reflns_number_gt     3078
_reflns_threshold_expression     'I > 2\s(I)'
_refine_ls_structure_factor_coef     Fsqd
_refine_ls_matrix_type     full
_refine_ls_R_factor_all     0.0196
_refine_ls_R_factor_gt     0.0159
_refine_ls_wR_factor_gt     0.0314
_refine_ls_wR_factor_ref     0.0323
_refine_ls_goodness_of_fit_ref     1.013
_refine_ls_restrained_S_all     1.013
_refine_ls_number_reflns     3350
_refine_ls_number_parameters     157
_refine_ls_number_restraints     0
_refine_ls_hydrogen_treatment     refall
_refine_ls_weighting_scheme     calc
_refine_ls_weighting_details
                      'w=1/[\s^2^(Fo^2^)+(0.0128P)^2^] where P=(Fo^2^+2Fc^2^)/3'
_atom_sites_solution_hydrogens     difmap
_atom_sites_solution_primary     dual
_atom_sites_solution_secondary     ?
_refine_ls_shift/su_max     0.001
_refine_ls_shift/su_mean     0.000
_refine_diff_density_max     0.397
_refine_diff_density_min     -0.442
_refine_ls_extinction_method
;
SHELXL-2018/1 (Sheldrick 2015b)
;
_refine_ls_extinction_coef     0.0070(6)
_refine_ls_extinction_expression
                                  'Fc^*^=kFc[1+0.001xFc^2^\l^3^/sin(2\q)]^-1/4^'
loop_
    _atom_type_symbol
    _atom_type_description
    _atom_type_scat_dispersion_real
    _atom_type_scat_dispersion_imag
    _atom_type_scat_source
    'Cl' 'Cl' 0.1009 0.0992
                         'International Tables Vol C Tables 4.2.6.8 and 6.1.1.4'
    'H' 'H' 0.0000 0.0000
                         'International Tables Vol C Tables 4.2.6.8 and 6.1.1.4'
    'La' 'La' -0.5913 1.6253
                         'International Tables Vol C Tables 4.2.6.8 and 6.1.1.4'
    'O' 'O' 0.0058 0.0036
                         'International Tables Vol C Tables 4.2.6.8 and 6.1.1.4'
_computing_data_collection     ?
_computing_cell_refinement
;
SAINT V8.40B (Bruker, 2016)
;
_computing_data_reduction
;
SAINT V8.40B (Bruker, 2016)
;
_computing_structure_solution
;
SHELXT 2018/2 (Sheldrick, 2015a)
;
_computing_structure_refinement
;
SHELXL 2018/1 (Sheldrick, 2015b)
;
_computing_molecular_graphics
;
CrystalMaker (Palmer, 2014)
;
_computing_publication_material
;
PublCIF (Westrip, 2010)
;
loop_
    _atom_site_type_symbol
    _atom_site_label
    _atom_site_fract_x
    _atom_site_fract_y
    _atom_site_fract_z
    _atom_site_U_iso_or_equiv
    _atom_site_adp_type
    _atom_site_calc_flag
    _atom_site_occupancy
    _atom_site_disorder_assembly
    _atom_site_disorder_group
    La La1 0.21799(2) 0.18615(2) 0.32361(2) 0.00928(4) Uani d 1 . .
    Cl Cl1 -0.14698(6) 0.17974(5) 0.51434(5) 0.01189(8) Uani d 1 . .
    Cl Cl2 0.21093(6) 0.77753(5) 0.03491(5) 0.01465(8) Uani d 1 . .
    Cl Cl3 0.34270(6) 0.38778(5) 0.71161(5) 0.01506(9) Uani d 1 . .
    O O1 0.0304(2) 0.42402(17) 0.17472(17) 0.0149(3) Uani d 1 . .
    O O2 0.07092(19) 0.08113(17) 0.16194(16) 0.0148(3) Uani d 1 . .
    O O3 0.2234(2) 0.46276(18) 0.38494(18) 0.0188(3) Uani d 1 . .
    O O4 0.2311(2) 0.09299(18) 0.61748(16) 0.0153(3) Uani d 1 . .
    O O5 0.3868(2) 0.35162(17) 0.04773(16) 0.0145(3) Uani d 1 . .
    O O6 0.5212(2) 0.2280(2) 0.34138(17) 0.0173(3) Uani d 1 . .
    O O7 0.4532(2) -0.01065(18) 0.19716(17) 0.0164(3) Uani d 1 . .
    H H1A -0.060(4) 0.447(3) 0.219(3) 0.030(7) Uiso d 1 . .
    H H1B 0.077(4) 0.509(3) 0.119(3) 0.028(7) Uiso d 1 . .
    H H2A 0.015(4) 0.143(3) 0.103(3) 0.033(7) Uiso d 1 . .
    H H2B 0.116(4) 0.003(4) 0.131(3) 0.035(7) Uiso d 1 . .
    H H3A 0.259(4) 0.470(4) 0.458(3) 0.042(8) Uiso d 1 . .
    H H3B 0.199(4) 0.553(4) 0.330(4) 0.051(9) Uiso d 1 . .
    H H4A 0.144(4) 0.052(3) 0.677(3) 0.027(7) Uiso d 1 . .
    H H4B 0.261(4) 0.171(3) 0.644(3) 0.030(7) Uiso d 1 . .
    H H5A 0.360(4) 0.367(4) -0.033(3) 0.038(8) Uiso d 1 . .
    H H5B 0.485(4) 0.339(4) 0.031(4) 0.046(9) Uiso d 1 . .
    H H6A 0.549(5) 0.312(4) 0.344(4) 0.059(11) Uiso d 1 . .
    H H6B 0.596(4) 0.151(4) 0.352(3) 0.048(9) Uiso d 1 . .
    H H7A 0.535(4) 0.031(4) 0.131(3) 0.036(8) Uiso d 1 . .
    H H7B 0.464(5) -0.115(4) 0.228(4) 0.057(10) Uiso d 1 . .
loop_
    _atom_site_aniso_label
    _atom_site_aniso_U_11
    _atom_site_aniso_U_22
    _atom_site_aniso_U_33
    _atom_site_aniso_U_12
    _atom_site_aniso_U_13
    _atom_site_aniso_U_23
    La1 0.00924(5) 0.00899(5) 0.00984(5) -0.00066(3) -0.00284(3) -0.00281(3)
    Cl1 0.0113(2) 0.01008(16) 0.01293(17) -0.00054(14) -0.00208(15) -0.00269(14)
    Cl2 0.0132(2) 0.01316(18) 0.01800(19) -0.00013(15) -0.00398(16) -0.00561(15)
    Cl3 0.0163(2) 0.01438(18) 0.01599(19) 0.00004(16) -0.00586(17) -0.00548(15)
    O1 0.0113(7) 0.0128(6) 0.0165(6) -0.0003(5) -0.0020(5) -0.0007(5)
    O2 0.0168(7) 0.0134(6) 0.0173(6) 0.0035(5) -0.0082(6) -0.0072(5)
    O3 0.0242(8) 0.0134(6) 0.0228(7) 0.0012(6) -0.0101(6) -0.0083(6)
    O4 0.0155(7) 0.0178(6) 0.0135(6) -0.0060(5) -0.0035(6) -0.0041(5)
    O5 0.0128(7) 0.0175(6) 0.0122(6) -0.0009(5) -0.0036(5) -0.0028(5)
    O6 0.0130(7) 0.0187(7) 0.0231(7) -0.0009(6) -0.0062(6) -0.0086(6)
    O7 0.0157(8) 0.0126(6) 0.0187(7) -0.0007(5) -0.0016(6) -0.0044(5)
_geom_special_details
;
 All esds (except the esd in the dihedral angle between two l.s. planes)
 are estimated using the full covariance matrix.  The cell esds are taken
 into account individually in the estimation of esds in distances, angles
 and torsion angles; correlations between esds in cell parameters are only
 used when they are defined by crystal symmetry.  An approximate (isotropic)
 treatment of cell esds is used for estimating esds involving l.s. planes.
;
loop_
    _geom_bond_atom_site_label_1
    _geom_bond_atom_site_label_2
    _geom_bond_site_symmetry_2
    _geom_bond_distance
    _geom_bond_publ_flag
    La1 Cl1 2_556 2.9376(4) ?
    La1 Cl1 . 2.9187(5) y
    La1 O1 . 2.5443(13) y
    La1 O2 . 2.5504(13) y
    La1 O3 . 2.5315(13) y
    La1 O4 . 2.5873(13) y
    La1 O5 . 2.5233(14) y
    La1 O6 . 2.5413(15) y
    La1 O7 . 2.5643(13) y
    O1 H1A . 0.75(3) ?
    O1 H1B . 0.79(3) ?
    O2 H2A . 0.80(3) ?
    O2 H2B . 0.79(3) ?
    O3 H3A . 0.82(3) ?
    O3 H3B . 0.78(3) ?
    O4 H4A . 0.78(3) ?
    O4 H4B . 0.84(3) ?
    O5 H5A . 0.80(3) ?
    O5 H5B . 0.75(3) ?
    O6 H6A . 0.77(3) ?
    O6 H6B . 0.80(3) ?
    O7 H7A . 0.78(3) ?
    O7 H7B . 0.81(3) ?
loop_
    _geom_angle_atom_site_label_1
    _geom_angle_atom_site_label_2
    _geom_angle_atom_site_label_3
    _geom_angle_site_symmetry_1
    _geom_angle_site_symmetry_3
    _geom_angle
    _geom_angle_publ_flag
    Cl1 La1 Cl1 . 2_556 73.941(12) ?
    O1 La1 Cl1 . 2_556 128.72(4) ?
    O1 La1 Cl1 . . 69.96(4) ?
    O1 La1 O2 . . 67.52(4) ?
    O1 La1 O4 . . 130.45(4) ?
    O1 La1 O7 . . 124.76(4) ?
    O2 La1 Cl1 . . 79.41(3) ?
    O2 La1 Cl1 . 2_556 71.07(3) ?
    O2 La1 O4 . . 135.97(5) ?
    O2 La1 O7 . . 74.71(4) ?
    O3 La1 Cl1 . 2_556 140.68(4) ?
    O3 La1 Cl1 . . 84.97(4) ?
    O3 La1 O1 . . 70.08(5) ?
    O3 La1 O2 . . 137.58(4) ?
    O3 La1 O4 . . 74.18(5) ?
    O3 La1 O6 . . 68.30(5) ?
    O3 La1 O7 . . 134.49(5) ?
    O4 La1 Cl1 . 2_556 68.28(3) ?
    O4 La1 Cl1 . . 73.83(4) ?
    O5 La1 Cl1 . . 136.61(3) ?
    O5 La1 Cl1 . 2_556 133.83(3) ?
    O5 La1 O1 . . 66.80(5) ?
    O5 La1 O2 . . 81.23(5) ?
    O5 La1 O3 . . 83.78(5) ?
    O5 La1 O4 . . 140.90(5) ?
    O5 La1 O6 . . 72.77(5) ?
    O5 La1 O7 . . 68.91(5) ?
    O6 La1 Cl1 . . 138.86(3) ?
    O6 La1 Cl1 . 2_556 107.32(4) ?
    O6 La1 O1 . . 123.86(5) ?
    O6 La1 O2 . . 141.04(4) ?
    O6 La1 O4 . . 69.20(5) ?
    O6 La1 O7 . . 69.14(5) ?
    O7 La1 Cl1 . 2_556 68.54(4) ?
    O7 La1 Cl1 . . 139.55(4) ?
    O7 La1 O4 . . 104.74(4) ?
    La1 Cl1 La1 . 2_556 106.059(12) ?
    La1 O1 H1A . . 119(2) ?
    La1 O1 H1B . . 117(2) ?
    H1A O1 H1B . . 109(3) ?
    La1 O2 H2A . . 124.0(19) ?
    La1 O2 H2B . . 119(2) ?
    H2A O2 H2B . . 110(2) ?
    La1 O3 H3A . . 125.3(19) ?
    La1 O3 H3B . . 123(2) ?
    H3A O3 H3B . . 112(3) ?
    La1 O4 H4A . . 112.1(19) ?
    La1 O4 H4B . . 114.3(17) ?
    H4A O4 H4B . . 112(2) ?
    La1 O5 H5A . . 126(2) ?
    La1 O5 H5B . . 116(2) ?
    H5A O5 H5B . . 108(3) ?
    La1 O6 H6A . . 124(3) ?
    La1 O6 H6B . . 123(2) ?
    H6A O6 H6B . . 112(3) ?
    La1 O7 H7A . . 119(2) ?
    La1 O7 H7B . . 128(2) ?
    H7A O7 H7B . . 113(3) ?
loop_
    _geom_hbond_atom_site_label_D
    _geom_hbond_atom_site_label_H
    _geom_hbond_atom_site_label_A
    _geom_hbond_site_symmetry_A
    _geom_hbond_distance_DH
    _geom_hbond_distance_HA
    _geom_hbond_distance_DA
    _geom_hbond_angle_DHA
    _geom_hbond_publ_flag
    O1 H1A Cl3 2_566 0.75(3) 2.48(3) 3.1947(15) 161(3) yes
    O1 H1B Cl2 . 0.79(3) 2.38(3) 3.1365(16) 161(2) yes
    O2 H2A Cl2 2_565 0.80(3) 2.38(3) 3.1378(14) 157(3) yes
    O2 H2B Cl2 1_545 0.79(3) 2.26(3) 3.0382(13) 172(3) yes
    O3 H3A Cl3 . 0.82(3) 2.47(3) 3.2552(15) 160(3) yes
    O3 H3B Cl1 2_566 0.78(3) 2.92(3) 3.2954(13) 112(2) yes
    O3 H3B Cl2 . 0.78(3) 2.72(3) 3.4160(16) 150(3) yes
    O4 H4A O2 2_556 0.78(3) 2.08(3) 2.859(2) 174(3) yes
    O4 H4B Cl3 . 0.84(3) 2.31(3) 3.1488(15) 179(2) yes
    O5 H5A Cl3 1_554 0.80(3) 2.34(3) 3.1308(14) 167(3) yes
    O5 H5B Cl2 2_665 0.75(3) 2.44(3) 3.1690(15) 163(3) yes
    O5 H5B O5 2_665 0.75(3) 2.67(3) 2.986(3) 108(2) yes
    O6 H6A Cl3 2_666 0.77(3) 2.57(3) 3.3288(16) 168(3) yes
    O6 H6B Cl1 1_655 0.80(3) 2.93(3) 3.3705(14) 117(2) yes
    O6 H6B O4 2_656 0.80(3) 2.24(3) 3.038(2) 169(3) yes
_shelx_space_group_comment
;
The symmetry employed for this shelxl refinement is uniquely defined
by the following loop, which should always be used as a source of
symmetry information in preference to the above space-group names.
They are only intended as comments.
;
_shelx_estimated_absorpt_T_min     0.292
_shelx_estimated_absorpt_T_max     0.868
_shelx_hkl_file
;
  -1   0   0   91.19   16.80
  -2   0   0 4799.72  160.88
  -2   0   0 5052.29  172.88
  -2   0   0 5266.67  171.98
  -2   0   0 5578.94  157.38
  -2   0   0 5428.46  203.48
  -2   0   0 5391.86  178.58
   2   0   0 5448.46  165.18
   2   0   0 5393.76  170.88
   2   0   0 5472.25  194.48
   2   0   0 5517.35  182.58
   2   0   0 5175.18  173.08
   2   0   0 5601.54  160.28
   2   0   0 5261.77  162.68
  -3   0   0 2524.25  115.09
  -3   0   0 2541.75  121.59
  -3   0   0 2523.75   96.79
  -3   0   0 2506.35  121.79
  -3   0   0 2644.54  146.79
   3   0   0 2674.53  102.19
   3   0   0 2741.23  109.99
   3   0   0 2352.16  131.49
   3   0   0 2491.35  117.09
   3   0   0 2534.15  107.79
   3   0   0 2635.74  113.89
   3   0   0 2611.64  129.69
  -4   0   0 1576.54   91.69
  -4   0   0 1386.46  122.79
  -4   0   0 1542.15   86.99
  -4   0   0 1353.56   98.59
  -4   0   0 1423.26   97.89
  -4   0   0 1523.25   84.59
   4   0   0 1517.25  109.29
   4   0   0 1408.06   88.29
   4   0   0 1584.74   97.19
   4   0   0 1444.66   87.99
   4   0   0 1448.16   81.29
   4   0   0 1572.14  110.59
   4   0   0 1704.63   91.59
  -5   0   0 2738.83  193.78
  -5   0   0 2735.43  158.48
  -5   0   0 2504.25  131.19
  -5   0   0 2689.63  113.19
  -5   0   0 2547.05  126.49
  -5   0   0 2555.44  146.89
   5   0   0 2520.45  123.29
   5   0   0 2594.84  139.39
   5   0   0 2424.86  132.09
   5   0   0 2668.13  141.29
   5   0   0 2574.74  156.38
   5   0   0 2748.02  163.18
   5   0   0 2726.03  132.69
  -6   0   0   23.40   33.40
  -6   0   0   48.40   31.30
  -6   0   0   68.39   30.00
  -6   0   0   41.20   16.70
  -6   0   0   37.80   50.39
  -6   0   0   48.10   26.50
   6   0   0   34.80   27.60
   6   0   0   46.20   29.70
   6   0   0   28.00   21.20
   6   0   0   31.10   24.80
   6   0   0   92.69   47.60
   6   0   0   72.29   33.50
   6   0   0   61.09   26.30
  -7   0   0 2402.36  119.69
  -7   0   0 2499.15  136.99
  -7   0   0 2563.14  179.28
  -7   0   0 2509.85  135.79
  -7   0   0 2431.16  199.18
  -7   0   0 2975.90  234.78
   7   0   0 2303.57  142.79
   7   0   0 2468.85  153.88
   7   0   0 2504.95  150.18
   7   0   0 2469.05  144.39
   7   0   0 2514.05  143.99
   7   0   0 2641.14  155.38
  -8   0   0   13.40   34.90
  -8   0   0  -10.50   78.29
  -8   0   0  -13.40   18.00
  -8   0   0  -23.40   45.60
  -8   0   0    3.30   22.40
  -8   0   0    6.30   27.30
   8   0   0   -9.10   27.50
   8   0   0  -20.00   27.50
   8   0   0   11.90   31.00
   8   0   0    1.70   36.20
   8   0   0  -17.70   33.10
   8   0   0   25.90   37.40
   8   0   0   -9.70   32.80
   8   0   0   20.20   24.10
  -9   0   0 1333.37  222.78
  -9   0   0 1182.08  100.89
  -9   0   0 1286.17  105.59
  -9   0   0 1269.37  135.09
  -9   0   0 1256.87   84.79
  -9   0   0 1332.27  151.78
   9   0   0 1114.59  122.19
   9   0   0 1331.17  143.59
   9   0   0 1231.78  121.49
   9   0   0 1250.07  117.99
   9   0   0 1124.89  109.29
   9   0   0 1332.87  116.19
   9   0   0 1279.87  104.39
   9   0   0 1133.59  118.79
 -10   0   0  -18.00   55.49
 -10   0   0   32.40   30.00
 -10   0   0    9.50   21.80
 -10   0   0   21.90   23.60
 -10   0   0   12.20   31.90
 -10   0   0   12.80   70.59
  10   0   0  -14.80   42.80
  10   0   0   38.80   43.80
  10   0   0  -74.19   55.59
  10   0   0   17.00   27.00
  10   0   0   41.70   45.50
  10   0   0   45.80   41.80
  10  -1   0  448.16   84.19
  10  -1   0  636.64   97.29
  10  -1   0  457.55   74.59
  10  -1   0  466.45   71.89
  10  -1   0  533.65   93.59
 -10   1   0  623.44  127.89
 -10   1   0  490.15  106.49
 -10   1   0  476.75   52.19
 -10   1   0  408.16   69.49
 -10   1   0  469.45   65.19
 -10   1   0  525.55   50.19
   9  -1   0   30.40   29.80
   9  -1   0   11.50   61.79
   9  -1   0   15.60   48.30
   9  -1   0   -2.00   42.50
   9  -1   0  -24.50   34.80
   9  -1   0   13.20   36.00
   9  -1   0   15.80   24.40
   9  -1   0    4.20   31.70
  -9   1   0   28.10   27.90
  -9   1   0    5.00   15.30
  -9   1   0   14.40   26.20
  -9   1   0   14.40   22.80
  -9   1   0   33.50   74.89
  -9   1   0  -49.99   54.99
   8  -1   0 1152.78  116.99
   8  -1   0 1220.38   96.79
   8  -1   0 1293.87  109.79
   8  -1   0 1216.18   93.69
   8  -1   0 1200.18  141.09
   8  -1   0 1249.18  105.59
   8  -1   0 1126.39  103.79
  -8   1   0  988.60  137.59
  -8   1   0 1249.77   78.39
  -8   1   0 1038.30   83.29
  -8   1   0 1111.39   94.29
  -8   1   0 1385.16  133.29
  -8   1   0 1364.26  192.28
  -8   1   0 1047.00   68.19
   7  -1   0  277.07   57.99
   7  -1   0  292.27   59.89
   7  -1   0  215.08   44.70
   7  -1   0  269.27   49.10
   7  -1   0  339.27   78.89
   7  -1   0  327.27   75.29
  -7   1   0  245.58   38.20
  -7   1   0  292.47   39.20
  -7   1   0  428.36   83.39
  -7   1   0  390.66  100.39
  -7   1   0  298.97   47.40
  -7   1   0  281.07   65.69
   6  -1   0 1003.90   86.69
   6  -1   0  900.81   71.99
   6  -1   0  838.02   74.99
   6  -1   0  950.30  100.89
   6  -1   0  862.91   85.79
   6  -1   0  940.61   75.89
   6  -1   0 1056.39   94.49
  -6   1   0  822.32   56.49
  -6   1   0  818.92   88.29
  -6   1   0  881.01   73.29
  -6   1   0 1023.00   63.69
  -6   1   0 1020.10  138.69
  -6   1   0  980.70   69.99
  -6   1   0  804.22   84.99
   5  -1   0 1067.49   82.29
   5  -1   0 1049.40   88.99
   5  -1   0 1325.97   84.19
   5  -1   0  992.20   71.99
   5  -1   0 1009.60   92.49
   5  -1   0 1065.09   87.49
   5  -1   0 1081.59   74.09
  -5   1   0  972.30   71.89
  -5   1   0  999.00   87.09
  -5   1   0 1071.69   69.59
  -5   1   0 1105.09   62.99
  -5   1   0 1174.48   94.29
  -5   1   0 1098.69  110.69
  -5   1   0 1120.29   60.29
   4  -1   0  125.69   29.10
   4  -1   0  129.79   31.90
   4  -1   0  166.08   36.50
   4  -1   0  127.29   23.80
   4  -1   0   64.79   25.60
   4  -1   0  114.59   29.00
   4  -1   0  223.98   37.80
  -4   1   0  127.99   34.60
  -4   1   0  122.29   31.10
  -4   1   0  234.08   55.59
  -4   1   0  150.48   28.70
  -4   1   0  125.29   24.00
  -4   1   0  153.48   23.50
  -4   1   0  160.88   23.90
   3  -1   0 5946.60  194.08
   3  -1   0 6177.18  204.98
   3  -1   0 5934.71  200.38
   3  -1   0 6182.58  193.08
   3  -1   0 6471.05  186.58
  -3   1   0 6260.07  186.38
  -3   1   0 5908.71  191.98
  -3   1   0 6179.08  173.88
  -3   1   0 6202.78  209.28
  -3   1   0 5839.92  205.08
  -3   1   0 5915.41  225.08
  -3   1   0 6177.58  178.58
   2  -1   0  587.84   38.00
   2  -1   0  626.94   36.90
   2  -1   0  628.64   32.40
   2  -1   0  615.74   36.40
   2  -1   0  565.64   38.30
   2  -1   0  639.64   32.60
   2  -1   0  596.04   39.80
  -2   1   0  664.73   38.60
  -2   1   0  619.34   43.90
  -2   1   0  628.04   30.80
  -2   1   0  654.73   29.90
  -2   1   0  615.84   32.10
  -2   1   0  611.94   39.60
   1  -1   0 4345.17  112.19
   1  -1   0 4292.47  114.89
   1  -1   0 4081.39  115.89
   1  -1   0 4235.28  119.99
   1  -1   0 4120.59  121.99
   1  -1   0 4309.57  114.39
   1  -1   0 4117.79  110.79
  -1   1   0 4248.17  111.19
  -1   1   0 4181.18  118.79
  -1   1   0 4084.19  118.69
  -1   1   0 4235.18  110.89
  -1   1   0 4330.87  116.29
  -1   1   0 4205.98  114.89
  -1   1   0 4183.88  120.09
  -1  -1   0 1779.32   91.99
  -1  -1   0 1706.93   66.29
  -1  -1   0 1809.92   78.79
  -1  -1   0 1762.02   67.69
  -1  -1   0 1721.63   75.19
   1   1   0 1785.82   69.89
   1   1   0 1720.13   75.49
   1   1   0 1625.94   73.69
   1   1   0 1727.33   93.39
   1   1   0 1831.02   68.69
  -2  -1   0   21.40    9.70
  -2  -1   0   21.60    9.60
  -2  -1   0   12.70    7.40
  -2  -1   0   37.90   10.40
  -2  -1   0   41.90   16.00
  -2  -1   0   37.10   18.10
  -2  -1   0   39.30   24.80
  -2  -1   0   22.60   12.40
   2   1   0   24.00   13.00
   2   1   0   18.40    9.60
   2   1   0   26.50   14.30
   2   1   0   36.60   18.30
   2   1   0   19.90   10.30
   2   1   0   40.10   10.90
   2   1   0   16.40   10.30
   2   1   0   30.90   15.00
  -3  -1   0  120.49   34.10
  -3  -1   0  125.99   23.50
  -3  -1   0   77.89   21.00
  -3  -1   0   62.49   27.10
  -3  -1   0  113.99   29.40
  -3  -1   0  112.19   38.20
   3   1   0   78.09   24.80
   3   1   0   58.59   31.20
   3   1   0   72.69   20.00
   3   1   0   86.99   23.10
   3   1   0   62.49   22.40
   3   1   0   75.49   20.40
   3   1   0  110.29   23.50
   3   1   0   84.09   27.90
  -4  -1   0  611.44  101.59
  -4  -1   0  813.62   81.79
  -4  -1   0  743.23   54.19
  -4  -1   0  668.63   69.59
  -4  -1   0  581.54   65.49
  -4  -1   0  594.44   54.39
   4   1   0  559.64   65.49
   4   1   0  670.33   65.89
   4   1   0  668.33   60.69
   4   1   0  669.83   62.89
   4   1   0  682.83   59.39
   4   1   0  606.44   91.79
   4   1   0  691.33   58.09
   4   1   0  628.44   53.19
  -5  -1   0  220.98   79.19
  -5  -1   0  260.17   58.49
  -5  -1   0  281.77   47.00
  -5  -1   0  113.89   40.60
  -5  -1   0  188.48   58.59
  -5  -1   0  211.58   35.40
   5   1   0  192.98   39.30
   5   1   0  190.88   41.10
   5   1   0  234.98   47.70
   5   1   0  176.68   44.30
   5   1   0  197.28   39.90
   5   1   0  168.48   48.80
   5   1   0  280.07   67.79
   5   1   0  146.59   38.20
  -6  -1   0 3008.90  240.28
  -6  -1   0 3314.07  177.78
  -6  -1   0 3211.38  142.09
  -6  -1   0 3084.59  154.28
  -6  -1   0 3225.38  189.18
  -6  -1   0 3393.76  197.88
   6   1   0 3246.08  167.98
   6   1   0 3152.28  155.68
   6   1   0 3304.27  210.78
   6   1   0 3077.19  154.48
   6   1   0 2843.32  155.08
   6   1   0 3439.66  198.38
   6   1   0 3137.69  165.28
  -7  -1   0  -15.70   61.29
  -7  -1   0   -5.20   31.60
  -7  -1   0  -28.00   37.90
  -7  -1   0    2.80   15.30
  -7  -1   0   15.50   22.10
  -7  -1   0    7.00   28.60
   7   1   0  -20.70   32.70
   7   1   0    3.80   32.30
   7   1   0    7.60   27.40
   7   1   0    4.60   26.50
   7   1   0   -4.60   36.80
   7   1   0   16.60   32.20
   7   1   0  -18.90   30.20
   7   1   0    8.30   27.10
  -8  -1   0  789.82   83.69
  -8  -1   0  828.82   90.09
  -8  -1   0  911.41  185.88
  -8  -1   0  879.81  140.69
  -8  -1   0  921.81   76.19
  -8  -1   0  986.30  136.49
   8   1   0  762.92   86.69
   8   1   0 1116.99  100.09
   8   1   0  851.41   99.29
   8   1   0  952.60  145.49
   8   1   0  866.41  129.59
   8   1   0  717.43  101.69
   8   1   0  865.21   93.89
   8   1   0  893.71  109.39
  -9  -1   0  241.18   76.29
  -9  -1   0  265.77   83.89
  -9  -1   0  207.78  110.69
  -9  -1   0  195.88   52.59
  -9  -1   0  242.48   60.69
  -9  -1   0  270.57   46.70
   9   1   0  216.48   72.79
   9   1   0  263.57   82.69
   9   1   0  216.58   57.39
   9   1   0  175.98   55.29
   9   1   0  275.17   81.39
   9   1   0  213.98   60.49
   9   1   0  281.07   65.09
   9   1   0  215.58   65.49
 -10  -1   0  259.87   89.99
 -10  -1   0  277.87  100.39
 -10  -1   0  266.27   49.90
 -10  -1   0  266.37   60.09
 -10  -1   0  193.78   56.49
  10   1   0  232.48   54.79
  10   1   0   99.79   56.39
  10   1   0  258.77   74.89
  10   1   0  192.88   62.79
  10   1   0  211.08   61.19
  10   1   0  339.57   73.89
  10  -2   0   19.90   36.60
  10  -2   0    1.30   25.30
  10  -2   0  -56.49   44.80
  10  -2   0    4.00   42.70
 -10   2   0    0.60   20.40
 -10   2   0   12.90   18.30
 -10   2   0  -25.60   51.09
 -10   2   0   -2.40   24.10
 -10   2   0  -29.40   88.29
   9  -2   0  978.60   80.69
   9  -2   0 1156.58  108.19
   9  -2   0  908.71  140.59
   9  -2   0  935.71   93.49
   9  -2   0  688.33  129.59
   9  -2   0  864.51   93.39
   9  -2   0  939.51   94.99
  -9   2   0  833.92   59.29
  -9   2   0  730.93  159.38
  -9   2   0  832.62   86.39
  -9   2   0 1025.40  141.39
  -9   2   0 1010.40  105.89
  -9   2   0  930.31   72.39
  -9   2   0  978.20  134.69
   8  -2   0  750.92  119.89
   8  -2   0  536.15   59.89
   8  -2   0  544.75   82.29
   8  -2   0  704.93   75.69
   8  -2   0  457.35   71.99
   8  -2   0  579.44   80.79
   8  -2   0  721.53  114.69
  -8   2   0  552.54  124.59
  -8   2   0  541.95   52.49
  -8   2   0  630.94  106.99
  -8   2   0  516.65   88.29
  -8   2   0  542.85   73.69
  -8   2   0  696.93   61.59
  -8   2   0  558.24   48.10
   7  -2   0  160.58   52.09
   7  -2   0  206.28   54.19
   7  -2   0  267.27   64.19
   7  -2   0  128.39   38.10
   7  -2   0  192.68   40.50
   7  -2   0  169.38   46.60
   7  -2   0  167.08   41.20
  -7   2   0  151.28   40.40
  -7   2   0  174.58   30.00
  -7   2   0  275.27   68.19
  -7   2   0  193.48   32.40
  -7   2   0   93.59   63.59
  -7   2   0  209.28   38.80
  -7   2   0  188.48   57.09
   6  -2   0  663.63   70.59
   6  -2   0  663.63   59.69
   6  -2   0  670.63   64.29
   6  -2   0  536.05   80.19
   6  -2   0  508.35   81.99
   6  -2   0  613.14   65.19
   6  -2   0  514.45   52.59
  -6   2   0  567.44   58.19
  -6   2   0  597.34  101.69
  -6   2   0  702.03   54.39
  -6   2   0  646.24   44.50
  -6   2   0  662.73   77.19
  -6   2   0  563.54   44.90
  -6   2   0  740.23   96.09
   5  -2   0   20.10   12.80
   5  -2   0   25.90   19.20
   5  -2   0   62.79   28.60
   5  -2   0   42.20   30.10
   5  -2   0   45.30   20.70
   5  -2   0   40.30   16.80
   5  -2   0   20.40   15.30
  -5   2   0    0.00   26.60
  -5   2   0   34.50   12.50
  -5   2   0   37.90   18.90
  -5   2   0   15.80   17.70
  -5   2   0   48.10   17.90
  -5   2   0   20.00   22.00
  -5   2   0   15.40    9.10
   4  -2   0 1685.83   88.69
   4  -2   0 1743.93   96.89
   4  -2   0 1761.82   92.89
   4  -2   0 1768.62   82.09
   4  -2   0 1715.73   90.29
   4  -2   0 1618.94   79.69
  -4   2   0 1735.23   74.19
  -4   2   0 1862.81  101.09
  -4   2   0 1807.22  111.89
  -4   2   0 1589.34   86.79
  -4   2   0 1688.73   76.39
  -4   2   0 1702.63   67.89
   3  -2   0    0.10    5.50
   3  -2   0    2.20    8.70
   3  -2   0    4.20    5.30
   3  -2   0    7.80    8.10
   3  -2   0    7.70    9.10
   3  -2   0    7.70    7.30
   3  -2   0   11.80    7.90
  -3   2   0    2.90    5.00
  -3   2   0    5.30   10.10
  -3   2   0    6.00   13.60
  -3   2   0   -8.10    3.60
  -3   2   0    9.30    9.10
  -3   2   0    1.00    6.10
   2  -2   0 6168.98  172.58
   2  -2   0 6483.55  177.78
   2  -2   0 6239.48  193.68
   2  -2   0 6508.85  181.88
   2  -2   0 6365.06  180.98
   2  -2   0 6470.75  181.68
   2  -2   0 6262.77  174.88
   2  -2   0 6518.75  192.38
  -2   2   0 6346.17  190.38
  -2   2   0 6312.77  183.28
  -2   2   0 6432.96  172.78
  -2   2   0 6646.23  193.08
  -2   2   0 6539.65  174.38
  -2   2   0 6263.57  186.08
  -2   2   0 6345.77  178.88
   1  -2   0   36.90    8.00
   1  -2   0   32.30    9.70
   1  -2   0   32.40    8.00
   1  -2   0   59.79    9.00
   1  -2   0   35.20    7.50
   1  -2   0   51.29    8.60
   1  -2   0   42.00    7.30
   1  -2   0   50.89   12.60
  -1   2   0   50.79   10.00
  -1   2   0   40.60    7.50
  -1   2   0   34.30    7.50
  -1   2   0   28.10    6.80
  -1   2   0   58.89   11.80
  -1   2   0   26.60    6.80
  -1   2   0   31.40   10.40
  -1   2   0   44.40    9.80
  -1   2   0   45.10   10.40
   0  -2   0 2545.35   89.89
   0  -2   0 2491.95   87.79
   0  -2   0 2437.76   76.79
   0  -2   0 2619.74   85.39
   0  -2   0 2562.14   80.49
   0  -2   0 2518.75   78.39
   0  -2   0 2611.94  110.49
   0  -2   0 2551.84   89.09
   0   2   0 2474.45   90.09
   0   2   0 2549.94   84.39
   0   2   0 2579.14  102.89
   0   2   0 2622.84   93.79
   0   2   0 2559.84   77.49
   0   2   0 2489.85   67.79
   0   2   0 2641.44   79.09
  -1  -2   0  418.76   33.20
  -1  -2   0  329.17   29.70
  -1  -2   0  365.86   27.70
  -1  -2   0  374.86   41.30
  -1  -2   0  359.86   34.20
  -1  -2   0  351.46   35.70
   1   2   0  350.76   52.59
   1   2   0  357.66   38.60
   1   2   0  398.86   32.70
   1   2   0  347.07   25.30
   1   2   0  375.16   31.70
   1   2   0  354.66   32.20
   1   2   0  418.86   37.40
  -2  -2   0  264.67   44.40
  -2  -2   0  383.66   50.89
  -2  -2   0  432.46   49.20
  -2  -2   0  374.96   37.40
  -2  -2   0  435.26   38.60
  -2  -2   0  443.16   72.09
  -2  -2   0  330.37   34.20
   2   2   0  441.96   73.29
   2   2   0  327.47   48.60
   2   2   0  349.27   35.50
   2   2   0  400.66   39.50
   2   2   0  448.86   46.40
   2   2   0  402.36   35.90
   2   2   0  278.27   45.10
  -3  -2   0 7363.46  301.67
  -3  -2   0 7423.36  208.88
  -3  -2   0 7274.67  289.07
  -3  -2   0 7664.93  254.27
  -3  -2   0 7303.87  242.78
  -3  -2   0 7464.95  243.48
  -3  -2   0 7522.45  273.87
  -3  -2   0 7521.55  325.97
   3   2   0 7614.74  251.37
   3   2   0 7739.13  252.47
   3   2   0 7583.14  289.37
   3   2   0 7439.76  268.47
   3   2   0 7269.57  245.68
   3   2   0 7354.26  272.47
  -4  -2   0   15.40   18.20
  -4  -2   0    6.00   12.30
  -4  -2   0   -4.50   20.80
  -4  -2   0   -2.70   19.90
  -4  -2   0   32.60   40.60
  -4  -2   0    6.10   12.60
   4   2   0    7.00   22.50
   4   2   0   -3.10   13.30
   4   2   0   26.40   18.60
   4   2   0   22.70   21.20
   4   2   0    8.90   13.50
   4   2   0   26.50   17.80
   4   2   0  -17.20   26.80
   4   2   0    6.70   14.30
  -5  -2   0 4905.71  237.48
  -5  -2   0 4835.92  185.78
  -5  -2   0 4425.16  189.38
  -5  -2   0 4660.53  228.98
  -5  -2   0 4640.34  243.38
  -5  -2   0 4455.55  275.27
   5   2   0 4751.62  217.18
   5   2   0 4654.63  178.18
   5   2   0 4559.44  234.08
   5   2   0 4897.31  201.98
   5   2   0 4386.76  209.68
   5   2   0 4606.24  262.97
   5   2   0 4600.14  204.38
   5   2   0 4758.72  202.58
  -6  -2   0  319.27   76.29
  -6  -2   0  468.85  114.39
  -6  -2   0  489.25   53.79
  -6  -2   0  605.14   64.19
  -6  -2   0  373.86   71.19
  -6  -2   0  624.04  100.09
   6   2   0  353.96   81.69
   6   2   0  507.65   80.59
   6   2   0  545.05   77.99
   6   2   0  524.85   56.49
   6   2   0  465.55   79.79
   6   2   0  504.75   79.69
   6   2   0  437.76   97.99
  -7  -2   0 1461.15  107.49
  -7  -2   0 1327.87  124.39
  -7  -2   0 1248.78  136.79
  -7  -2   0 1607.84  221.78
  -7  -2   0 1239.48  126.59
  -7  -2   0 1696.03  103.69
   7   2   0 1292.77  111.89
   7   2   0 1534.95  134.09
   7   2   0 1651.33  129.49
   7   2   0 1311.97   96.99
   7   2   0 1329.27  139.39
   7   2   0 1377.66  119.29
   7   2   0 1227.28  105.79
  -8  -2   0  466.95   80.19
  -8  -2   0  670.53  129.79
  -8  -2   0  677.83   90.99
  -8  -2   0  445.66   97.19
  -8  -2   0  555.64  148.19
  -8  -2   0  493.15   74.39
   8   2   0  267.97   80.49
   8   2   0  394.86  104.69
   8   2   0  734.13  104.09
   8   2   0  437.06   75.99
   8   2   0  305.77   63.39
   8   2   0  521.25   90.99
   8   2   0  455.45   83.19
   8   2   0  405.46   68.29
  -9  -2   0   27.80   44.10
  -9  -2   0   29.30   50.49
  -9  -2   0   68.99   71.59
  -9  -2   0  -20.70   86.09
  -9  -2   0    3.00   22.10
  -9  -2   0   14.50   30.70
   9   2   0  -25.10   47.80
   9   2   0   13.70   42.40
   9   2   0   21.00   52.99
   9   2   0   22.40   32.70
   9   2   0   37.60   40.10
   9   2   0   -1.40   40.50
   9   2   0   38.70   44.10
   9   2   0  -12.60   65.69
 -10  -2   0  537.95   88.89
 -10  -2   0  541.75   87.19
 -10  -2   0  419.26   63.29
 -10  -2   0  826.52  175.58
 -10  -2   0  648.84  121.89
  10   2   0  412.06   76.79
  10   2   0  672.83  106.99
  10   2   0  484.45   93.79
  10   2   0  560.04  112.09
  10   2   0  447.06   87.09
  10   2   0  519.75   87.99
  10  -3   0  162.28   58.29
  10  -3   0  106.09   53.99
  10  -3   0  100.79   51.19
  10  -3   0  138.69   43.50
 -10   3   0  120.99   34.30
 -10   3   0  141.49   67.69
 -10   3   0  126.29   47.60
 -10   3   0   84.79   31.70
 -10   3   0  136.19   30.40
 -10   3   0   31.30   78.09
   9  -3   0  228.88   59.29
   9  -3   0  212.88   40.60
   9  -3   0  222.88   53.89
   9  -3   0  344.57   63.59
   9  -3   0  348.57   65.59
   9  -3   0  372.36   82.09
  -9   3   0  137.89   43.10
  -9   3   0  240.58   36.40
  -9   3   0  299.47   43.50
  -9   3   0  357.56   75.89
  -9   3   0  235.48   72.49
  -9   3   0  269.77   73.99
  -9   3   0  322.67  108.39
   8  -3   0  -53.59   23.10
   8  -3   0   -0.50   23.00
   8  -3   0   -8.60   28.70
   8  -3   0   34.70   51.19
   8  -3   0   35.80   18.40
   8  -3   0   17.70   43.50
  -8   3   0  -10.10   41.30
  -8   3   0   18.50   14.20
  -8   3   0   11.70   32.00
  -8   3   0   -1.70   62.19
  -8   3   0    6.60   17.20
  -8   3   0    5.50   17.00
  -8   3   0    4.00   22.60
   7  -3   0 1073.39  107.09
   7  -3   0 1121.79   89.29
   7  -3   0 1076.79   84.39
   7  -3   0 1192.98   87.39
   7  -3   0 1164.08  117.19
   7  -3   0 1056.49   89.89
   7  -3   0 1094.69   85.39
  -7   3   0 1234.98   65.49
  -7   3   0 1268.57  164.08
  -7   3   0 1117.09  106.89
  -7   3   0 1413.36  118.69
  -7   3   0 1272.87   75.89
  -7   3   0 1198.08   69.69
  -7   3   0 1350.76   92.29
   6  -3   0  220.88   43.40
   6  -3   0  253.07   48.10
   6  -3   0  154.18   32.70
   6  -3   0  136.79   31.60
   6  -3   0  157.58   50.39
   6  -3   0   92.39   29.40
   6  -3   0  128.39   38.20
  -6   3   0  156.58   24.70
  -6   3   0  307.47   74.79
  -6   3   0  170.98   29.80
  -6   3   0  150.98   45.40
  -6   3   0  172.08   26.50
  -6   3   0  158.88   40.70
   5  -3   0 1965.80  111.49
   5  -3   0 1781.92  101.49
   5  -3   0 1875.41  104.29
   5  -3   0 1954.20   91.29
   5  -3   0 1797.22   89.49
   5  -3   0 1713.33   92.19
  -5   3   0 1739.93   83.39
  -5   3   0 1758.02   97.39
  -5   3   0 1813.02  127.89
  -5   3   0 1817.02  109.29
  -5   3   0 1774.02   76.39
  -5   3   0 1826.12   79.19
  -5   3   0 1698.53   97.49
   4  -3   0  592.84   43.20
   4  -3   0  543.55   42.30
   4  -3   0  593.24   40.20
   4  -3   0  599.44   49.90
   4  -3   0  520.35   49.10
   4  -3   0  679.53   45.50
   4  -3   0  601.34   43.00
   4  -3   0  591.24   53.39
  -4   3   0  603.74   49.90
  -4   3   0  523.75   45.90
  -4   3   0  551.94   40.40
  -4   3   0  599.14   37.10
  -4   3   0  710.63   65.19
  -4   3   0  545.25   51.89
  -4   3   0  573.64   37.60
   3  -3   0 4167.58  131.19
   3  -3   0 4098.19  147.09
   3  -3   0 3543.65  132.29
   3  -3   0 3758.12  131.29
   3  -3   0 3807.42  132.89
   3  -3   0 3821.22  130.19
   3  -3   0 3926.11  125.89
   3  -3   0 4080.49  149.39
  -3   3   0 4097.79  130.89
  -3   3   0 3958.90  148.39
  -3   3   0 3898.31  121.89
  -3   3   0 4007.20  145.39
  -3   3   0 3830.32  121.19
  -3   3   0 3913.11  137.99
  -3   3   0 4167.28  157.38
  -3   3   0 3950.10  139.89
   2  -3   0 3835.82  124.99
   2  -3   0 3826.42  115.19
   2  -3   0 3766.72  131.79
   2  -3   0 3849.51  132.99
   2  -3   0 3823.92  136.29
   2  -3   0 3741.13  121.19
   2  -3   0 3832.22  116.19
   2  -3   0 3658.53  118.69
   2  -3   0 3870.91  115.39
  -2   3   0 3669.53  127.79
  -2   3   0 3852.31  119.39
  -2   3   0 3936.61  115.29
  -2   3   0 3525.25  135.09
  -2   3   0 3684.63  132.09
  -2   3   0 3960.20  127.39
  -2   3   0 3712.13  125.79
  -2   3   0 3820.02  116.19
   1  -3   0  257.27   21.90
   1  -3   0  223.88   17.70
   1  -3   0  238.98   21.70
   1  -3   0  180.28   15.30
   1  -3   0  224.88   17.70
   1  -3   0  213.58   29.20
   1  -3   0  218.68   14.20
   1  -3   0  180.08   25.20
   1  -3   0  192.58   22.50
  -1   3   0  225.68   23.60
  -1   3   0  198.98   27.40
  -1   3   0  191.68   18.50
  -1   3   0  184.68   29.40
  -1   3   0  258.17   20.20
  -1   3   0  201.88   19.30
  -1   3   0  192.48   15.60
  -1   3   0  195.08   18.80
   0  -3   0 4429.56  148.99
   0  -3   0 4650.43  138.99
   0  -3   0 4449.15  162.18
   0  -3   0 4541.95  151.78
   0  -3   0 4458.05  151.58
   0  -3   0 4570.84  133.29
   0  -3   0 4235.78  134.69
   0   3   0 4675.73  143.99
   0   3   0 4689.83  119.09
   0   3   0 4547.94  129.09
   0   3   0 4528.05  135.59
   0   3   0 4579.44  159.68
   0   3   0 4784.62  175.88
   0   3   0 4688.43  158.68
   0   3   0 4388.56  131.99
  -1  -3   0 4239.68  157.98
  -1  -3   0 4026.10  148.39
  -1  -3   0 4152.28  139.09
  -1  -3   0 4254.97  163.38
  -1  -3   0 4158.88  156.58
  -1  -3   0 4229.58  175.08
  -1  -3   0 4047.50  152.88
   1   3   0 4194.08  138.19
   1   3   0 4324.07  178.18
   1   3   0 4159.88  148.09
   1   3   0 3773.22  147.69
   1   3   0 4139.79  131.19
   1   3   0 3937.21  183.28
   1   3   0 4381.16  165.88
  -2  -3   0 4365.76  171.08
  -2  -3   0 4540.05  192.98
  -2  -3   0 4669.93  183.98
  -2  -3   0 4763.52  205.88
  -2  -3   0 4445.66  166.38
  -2  -3   0 5037.30  219.88
  -2  -3   0 4566.64  170.08
   2   3   0 4517.65  190.98
   2   3   0 4676.53  175.28
   2   3   0 4210.88  153.38
   2   3   0 4623.24  170.98
   2   3   0 4666.63  235.28
   2   3   0 4529.45  176.78
   2   3   0 4808.12  198.48
  -3  -3   0 1688.03   95.09
  -3  -3   0 1555.64   94.99
  -3  -3   0 1544.25   68.49
  -3  -3   0 1585.84  107.19
  -3  -3   0 1745.23  143.99
  -3  -3   0 1588.14   89.79
  -3  -3   0 1601.64  119.69
  -3  -3   0 1707.33  122.19
   3   3   0 1447.66  108.79
   3   3   0 1666.93  101.19
   3   3   0 1684.63  145.29
   3   3   0 1464.35  104.49
   3   3   0 1593.84   91.19
   3   3   0 1489.55   93.99
   3   3   0 1555.74  110.79
  -4  -3   0 2402.56   85.19
  -4  -3   0 2074.29  141.69
  -4  -3   0 2387.86  122.89
  -4  -3   0 2218.78  126.49
  -4  -3   0 2502.35  129.89
  -4  -3   0 2553.34  162.38
  -4  -3   0 2292.37  183.88
  -4  -3   0 2482.15  149.09
   4   3   0 2347.97  195.38
   4   3   0 2397.86  149.29
   4   3   0 2252.97  144.49
   4   3   0 2223.08  125.69
   4   3   0 2269.77  120.99
   4   3   0 2348.86  144.29
   4   3   0 2313.67  130.19
  -5  -3   0 1181.08  170.88
  -5  -3   0 1028.00   95.19
  -5  -3   0  717.43  154.38
  -5  -3   0  966.20   79.19
  -5  -3   0 1054.69   88.19
  -5  -3   0 1009.60   82.49
  -5  -3   0 1022.30  101.69
   5   3   0 1047.00   98.89
   5   3   0 1094.09  126.49
   5   3   0 1126.19   92.09
   5   3   0  972.20   82.59
   5   3   0  958.10   93.99
   5   3   0 1172.88  166.48
  -6  -3   0  105.29   47.10
  -6  -3   0  -36.20   54.09
  -6  -3   0   85.19   44.50
  -6  -3   0   56.59   26.00
  -6  -3   0   68.59   38.70
  -6  -3   0   76.19   32.60
   6   3   0   45.60   30.00
   6   3   0   28.20   27.90
   6   3   0   37.10   39.40
   6   3   0   60.39   31.80
   6   3   0   49.00   34.50
   6   3   0  117.69   60.39
   6   3   0  129.99   40.10
  -7  -3   0  383.56   83.99
  -7  -3   0  430.56   74.89
  -7  -3   0  394.76   68.99
  -7  -3   0  326.97   85.39
  -7  -3   0  317.27   87.19
  -7  -3   0  455.75  124.09
   7   3   0  557.44   96.99
   7   3   0  322.57   90.69
   7   3   0  371.06  115.79
   7   3   0  483.25   78.19
   7   3   0  559.44   83.89
   7   3   0  441.86   78.59
   7   3   0  333.67   67.49
  -8  -3   0  -57.09   39.00
  -8  -3   0  -26.60   38.00
  -8  -3   0    2.00   24.00
  -8  -3   0   22.20   82.69
  -8  -3   0  -15.10   31.20
  -8  -3   0   21.80   60.59
   8   3   0  -20.90   36.30
   8   3   0   -7.20   53.69
   8   3   0  -25.50   32.00
   8   3   0   -6.90   33.90
   8   3   0  -12.00   34.00
   8   3   0    0.60   47.60
   8   3   0  -21.20   26.90
  -9  -3   0  706.13  112.79
  -9  -3   0  938.61  149.29
  -9  -3   0  841.42   92.29
  -9  -3   0  981.70  202.58
  -9  -3   0  832.62   81.69
  -9  -3   0 1084.69  152.18
   9   3   0  967.00  122.09
   9   3   0 1130.39  174.78
   9   3   0  844.42  113.89
   9   3   0  686.13  103.09
   9   3   0 1206.08  125.69
   9   3   0  836.52  152.28
   9   3   0 1043.00  139.69
 -10  -3   0  -28.10   61.69
 -10  -3   0   55.09   44.50
 -10  -3   0   50.69   33.70
 -10  -3   0   40.90   54.09
  10   3   0   23.30   72.29
  10   3   0  -24.90   46.20
  10   3   0   25.40   53.99
  10   3   0  -42.80   60.39
   9  -4   0  -34.50   53.29
   9  -4   0   21.40   35.30
   9  -4   0   75.29   29.30
   9  -4   0   91.89   34.90
   9  -4   0   58.99   39.20
   9  -4   0   56.59   42.00
  -9   4   0   16.80   60.89
  -9   4   0  112.59   44.50
  -9   4   0   73.69   34.60
  -9   4   0   39.50   22.40
   8  -4   0  650.23  100.29
   8  -4   0  642.04   87.89
   8  -4   0  539.05   68.99
   8  -4   0  694.73   62.49
   8  -4   0  656.83   65.59
   8  -4   0  668.63   85.79
  -8   4   0  794.12  106.09
  -8   4   0  614.94   51.49
  -8   4   0  929.11  151.68
  -8   4   0  671.53   50.69
  -8   4   0  678.83   59.29
  -8   4   0  727.33   74.79
  -8   4   0  816.22   73.89
   7  -4   0   -5.20   21.30
   7  -4   0   -8.70   21.20
   7  -4   0    6.90   29.50
   7  -4   0   27.40   21.00
   7  -4   0   25.90   49.99
   7  -4   0    7.90   24.90
   7  -4   0    4.00   15.80
   7  -4   0   32.50   17.80
  -7   4   0    4.50   11.30
  -7   4   0   -0.50   11.90
  -7   4   0  -14.00   51.29
  -7   4   0  -13.20   21.60
  -7   4   0   12.60   16.10
  -7   4   0   29.40   35.50
  -7   4   0   23.20   21.20
   6  -4   0 1647.24  105.19
   6  -4   0 1260.97   95.59
   6  -4   0 1527.65  104.59
   6  -4   0 1872.11  114.29
   6  -4   0 1681.33  141.29
   6  -4   0 1613.64   90.59
   6  -4   0 1580.44   84.19
   6  -4   0 1499.95   85.39
  -6   4   0 1535.85   79.99
  -6   4   0 1687.43   78.99
  -6   4   0 1626.84   99.89
  -6   4   0 1668.53  116.99
  -6   4   0 1699.03  131.99
  -6   4   0 1780.32  114.79
  -6   4   0 1599.74   96.59
  -6   4   0 1622.54   75.39
   5  -4   0  531.05   44.50
   5  -4   0  560.04   57.99
   5  -4   0  559.44   47.40
   5  -4   0  542.65   45.30
   5  -4   0  636.04   46.50
   5  -4   0  593.04   48.70
   5  -4   0  606.04   53.99
  -5   4   0  555.34   73.49
  -5   4   0  561.94   51.19
  -5   4   0  579.54   40.00
  -5   4   0  643.64   84.69
  -5   4   0  569.94   46.10
  -5   4   0  584.54   61.49
  -5   4   0  567.14   39.60
   4  -4   0 1321.37   64.19
   4  -4   0 1328.57   64.89
   4  -4   0 1321.57   81.89
   4  -4   0 1360.46   83.99
   4  -4   0 1385.36   75.39
   4  -4   0 1185.88   65.09
   4  -4   0 1327.47   65.79
   4  -4   0 1210.78   66.19
  -4   4   0 1426.76   62.89
  -4   4   0 1294.47   77.59
  -4   4   0 1476.65   72.99
  -4   4   0 1391.06   81.39
  -4   4   0 1266.07   87.49
  -4   4   0 1408.16   62.79
  -4   4   0 1494.85   92.39
  -4   4   0 1260.07   74.39
   3  -4   0  273.47   39.40
   3  -4   0  279.37   25.30
   3  -4   0  308.37   26.70
   3  -4   0  307.67   26.10
   3  -4   0  346.97   44.20
   3  -4   0  276.37   28.50
   3  -4   0  345.87   29.00
   3  -4   0  277.17   29.60
  -3   4   0  261.77   28.70
  -3   4   0  314.97   26.50
  -3   4   0  272.97   36.60
  -3   4   0  336.37   31.60
  -3   4   0  375.96   40.30
  -3   4   0  270.17   38.00
  -3   4   0  323.67   26.20
  -3   4   0  398.96   38.10
   2  -4   0    4.10    8.90
   2  -4   0   10.40    6.10
   2  -4   0    0.50    4.30
   2  -4   0    9.40    6.30
   2  -4   0    1.70    5.00
   2  -4   0   12.50   11.20
   2  -4   0   10.80    6.60
   2  -4   0    4.60    7.50
   2  -4   0    6.70    9.80
   2  -4   0   13.60    9.70
  -2   4   0    1.20    5.50
  -2   4   0    9.00   12.10
  -2   4   0    9.70   10.10
  -2   4   0    6.00    5.90
  -2   4   0    6.10    7.00
  -2   4   0    3.90    7.80
  -2   4   0   -0.20    6.60
  -2   4   0   -5.80    5.80
  -2   4   0    3.90   10.00
   1  -4   0 1223.18   59.29
   1  -4   0 1125.89   61.09
   1  -4   0 1272.17   69.79
   1  -4   0 1214.08   63.09
   1  -4   0 1238.98   65.49
   1  -4   0 1325.77   53.39
   1  -4   0 1226.58   56.69
   1  -4   0 1311.37   69.79
   1  -4   0 1341.37   43.80
  -1   4   0 1383.36   51.89
  -1   4   0 1053.39   75.19
  -1   4   0 1294.87   59.19
  -1   4   0 1193.08   68.09
  -1   4   0 1307.77   72.99
  -1   4   0 1264.57   57.89
  -1   4   0 1288.47   65.99
  -1   4   0 1228.48   56.39
   0  -4   0   44.00   11.40
   0  -4   0   45.10   12.30
   0  -4   0   53.29   14.40
   0  -4   0   50.29   21.30
   0  -4   0   43.80   15.50
   0  -4   0   10.30   11.90
   0   4   0   41.20   21.60
   0   4   0   44.90    7.40
   0   4   0   12.70   11.10
   0   4   0   53.29   10.90
   0   4   0   43.00   12.40
   0   4   0   32.80    9.40
   0   4   0   27.80   16.80
  -1  -4   0  937.51   65.09
  -1  -4   0 1000.10   68.59
  -1  -4   0 1088.99   73.39
  -1  -4   0  946.11   80.09
  -1  -4   0  931.71   56.19
  -1  -4   0  931.81   67.99
  -1  -4   0  949.80   49.00
  -1  -4   0 1013.10   69.39
   1   4   0  914.71   61.89
   1   4   0  967.00   88.59
   1   4   0  965.90   84.29
   1   4   0 1083.89   77.89
   1   4   0  997.40   53.19
   1   4   0  929.81   50.69
  -2  -4   0   27.90   24.10
  -2  -4   0   26.40   18.70
  -2  -4   0    2.50   19.60
  -2  -4   0   12.20   11.50
  -2  -4   0   12.50   11.90
  -2  -4   0   35.20   23.50
  -2  -4   0    4.40   18.10
   2   4   0   -5.90   26.80
   2   4   0   30.70   25.10
   2   4   0   11.70   13.50
   2   4   0   53.79   20.50
   2   4   0   50.09   24.30
   2   4   0    5.70   12.80
   2   4   0   24.70   10.80
  -3  -4   0 4112.39  179.48
  -3  -4   0 4535.05  226.88
  -3  -4   0 4228.78  229.58
  -3  -4   0 4484.75  185.78
  -3  -4   0 4474.55  182.08
  -3  -4   0 4195.18  212.38
  -3  -4   0 4539.95  200.08
   3   4   0 4264.87  189.98
   3   4   0 3875.91  197.18
   3   4   0 3992.60  157.68
   3   4   0 4258.97  187.98
   3   4   0 4659.43  268.67
   3   4   0 4323.37  209.88
   3   4   0 4396.96  181.18
  -4  -4   0   31.90   22.80
  -4  -4   0    1.80   15.00
  -4  -4   0   -7.20   25.30
  -4  -4   0  -27.70   34.70
  -4  -4   0   -0.90    9.70
  -4  -4   0   30.80   30.80
  -4  -4   0    0.60   19.10
  -4  -4   0   39.30   28.20
   4   4   0   23.40   31.50
   4   4   0    8.20   20.50
   4   4   0   11.60   18.80
   4   4   0   14.20   24.50
   4   4   0   14.80   21.20
   4   4   0  -21.90   39.90
   4   4   0   -5.90   21.20
  -5  -4   0  782.42   91.29
  -5  -4   0  930.01   78.89
  -5  -4   0  971.50   88.89
  -5  -4   0  951.50  109.09
  -5  -4   0  969.20  154.98
  -5  -4   0  894.01   83.39
  -5  -4   0  939.31   44.60
  -5  -4   0 1070.09  141.79
   5   4   0  808.82   82.89
   5   4   0  859.01   96.79
   5   4   0  765.62  150.18
   5   4   0  981.00   93.79
   5   4   0  779.32   73.29
   5   4   0  836.02   93.99
   5   4   0  802.22   94.29
  -6  -4   0  779.12  114.09
  -6  -4   0  913.21  157.38
  -6  -4   0  875.81   84.09
  -6  -4   0 1086.69   97.09
  -6  -4   0 1091.09   87.39
  -6  -4   0 1104.09  197.48
  -6  -4   0 1170.88  157.68
   6   4   0  774.72   85.69
   6   4   0 1021.70  104.59
   6   4   0  727.63   78.19
   6   4   0  846.42  126.69
   6   4   0  936.41  102.79
   6   4   0  958.40  100.29
   6   4   0  893.91  166.58
  -7  -4   0   47.40   75.39
  -7  -4   0   -5.40   22.60
  -7  -4   0  -32.30   43.30
  -7  -4   0  -34.60   35.70
  -7  -4   0   16.10   39.60
  -7  -4   0   -9.00   27.60
  -7  -4   0    2.00   20.80
   7   4   0   -7.00   31.50
   7   4   0   34.10   36.50
   7   4   0  -14.20   32.00
   7   4   0   -3.70   30.90
   7   4   0    1.60   52.59
   7   4   0   -9.70   32.00
   7   4   0  -18.20   43.70
  -8  -4   0 1412.96  105.59
  -8  -4   0 1266.77  110.69
  -8  -4   0 1279.67  216.18
  -8  -4   0 1150.98  153.98
  -8  -4   0 1255.47  139.59
   8   4   0 1216.88  118.49
   8   4   0 1199.18  129.89
   8   4   0 1107.79  112.09
   8   4   0 1173.18  113.29
   8   4   0 1161.98  114.39
   8   4   0 1362.36  213.88
   8   4   0 1382.76  197.98
  -9  -4   0   -7.90  106.09
  -9  -4   0   56.69   37.20
  -9  -4   0   14.20   46.10
  -9  -4   0   64.99   56.39
  -9  -4   0    7.20   45.90
  -9  -4   0   89.69   75.59
   9   4   0   42.40   45.90
   9   4   0   37.70   55.49
   9   4   0   71.89   45.00
   9   4   0   15.90   51.59
   9   4   0  -31.70   77.09
   9   4   0   34.60   48.00
   9   4   0   36.90   72.99
 -10  -4   0  789.02   81.79
 -10  -4   0  679.83  131.19
 -10  -4   0  871.21  115.59
 -10  -4   0  769.42  196.88
  10   4   0  671.13  110.99
  10   4   0  877.91  117.09
  10   4   0  680.83  169.88
   9  -5   0 1030.10   76.19
   9  -5   0  783.72   87.59
   9  -5   0  952.60   97.99
   9  -5   0 1019.50   93.29
   9  -5   0  790.32  122.29
   9  -5   0 1205.68   82.69
   9  -5   0  897.41   98.79
  -9   5   0 1005.80   73.99
  -9   5   0 1027.70   66.09
  -9   5   0 1019.50  130.89
  -9   5   0 1002.70   90.89
  -9   5   0  934.61   81.89
  -9   5   0 1178.58  138.19
  -9   5   0 1015.10   65.49
   8  -5   0  350.96   47.50
   8  -5   0  333.07   71.59
   8  -5   0  423.86   57.49
   8  -5   0  395.96   65.99
   8  -5   0  308.97   51.79
   8  -5   0  383.86   50.89
  -8   5   0  281.27   51.49
  -8   5   0  326.37   71.09
  -8   5   0  297.97   96.89
  -8   5   0  363.16   37.20
  -8   5   0  347.97   59.69
  -8   5   0  439.26   47.90
  -8   5   0  335.57   38.20
  -8   5   0  431.06   85.49
   7  -5   0  636.54   68.99
   7  -5   0  595.64   51.49
   7  -5   0  726.93   77.49
   7  -5   0  725.53   59.29
   7  -5   0  708.43   77.69
   7  -5   0  637.44   54.19
  -7   5   0  661.13   48.40
  -7   5   0  640.84   61.59
  -7   5   0  628.34   88.19
  -7   5   0  545.05   82.39
  -7   5   0  670.93  108.39
  -7   5   0  672.73   49.60
  -7   5   0  709.43   69.09
  -7   5   0  700.83   58.29
   6  -5   0  188.28   45.00
   6  -5   0  177.08   36.30
   6  -5   0  103.49   32.10
   6  -5   0  225.58   46.30
   6  -5   0  208.38   34.50
   6  -5   0  156.28   32.00
   6  -5   0  117.69   29.00
   6  -5   0  298.77   41.70
  -6   5   0  162.38   49.40
  -6   5   0  211.88   38.00
  -6   5   0  159.78   44.60
  -6   5   0  194.98   35.60
  -6   5   0  160.98   28.00
  -6   5   0  146.99   24.90
  -6   5   0  244.08   45.00
  -6   5   0  204.28   54.39
   5  -5   0  477.95   52.89
   5  -5   0  436.96   60.39
   5  -5   0  453.65   41.00
   5  -5   0  493.85   40.40
   5  -5   0  437.96   48.30
   5  -5   0  465.55   39.50
   5  -5   0  403.96   38.60
   5  -5   0  520.75   50.89
  -5   5   0  389.86   62.99
  -5   5   0  540.85   54.89
  -5   5   0  396.76   34.60
  -5   5   0  443.26   58.69
  -5   5   0  433.46   36.10
  -5   5   0  423.46   44.40
  -5   5   0  561.14   61.79
  -5   5   0  462.05   46.50
   4  -5   0 1070.69   58.89
   4  -5   0 1154.18   57.49
   4  -5   0 1152.88   87.39
   4  -5   0 1071.19   66.89
   4  -5   0 1192.08   61.69
   4  -5   0 1094.69   63.09
   4  -5   0  974.50   73.29
   4  -5   0 1029.60   56.79
  -4   5   0  951.10   64.09
  -4   5   0 1153.28   60.19
  -4   5   0 1035.50   79.09
  -4   5   0  981.60   80.69
  -4   5   0 1036.60   73.99
  -4   5   0 1000.80   68.09
  -4   5   0 1050.69   67.59
  -4   5   0 1106.69   65.09
   3  -5   0   83.49   20.90
   3  -5   0  105.19   25.90
   3  -5   0  127.79   25.80
   3  -5   0   82.49   24.70
   3  -5   0   76.59   16.80
   3  -5   0  127.99   21.90
   3  -5   0  117.39   19.70
   3  -5   0  108.19   18.50
   3  -5   0   93.99   18.70
  -3   5   0  141.09   23.30
  -3   5   0  101.59   20.00
  -3   5   0  136.29   27.10
  -3   5   0   96.79   27.90
  -3   5   0   98.89   17.60
  -3   5   0   83.79   23.10
  -3   5   0  108.49   23.40
  -3   5   0   58.89   29.30
   2  -5   0  882.41   39.80
   2  -5   0  886.61   55.99
   2  -5   0  978.60   48.00
   2  -5   0  915.81   62.19
   2  -5   0  840.52   54.79
   2  -5   0  969.30   49.70
   2  -5   0 1051.39   61.39
   2  -5   0 1035.70   52.09
   2  -5   0  980.00   52.89
  -2   5   0  967.30   55.09
  -2   5   0  991.30   68.09
  -2   5   0  985.40   55.69
  -2   5   0  971.30   73.29
  -2   5   0  967.50   57.69
  -2   5   0  970.00   48.40
  -2   5   0  958.10   54.69
   1  -5   0  318.67   44.10
   1  -5   0  341.57   19.70
   1  -5   0  407.86   28.80
   1  -5   0  326.77   42.20
   1  -5   0  407.16   32.80
   1  -5   0  327.37   36.90
   1  -5   0  419.56   43.90
   1  -5   0  343.07   29.20
   1  -5   0  390.16   32.60
   1  -5   0  353.36   31.90
  -1   5   0  351.06   31.00
  -1   5   0  389.76   39.90
  -1   5   0  299.17   45.00
  -1   5   0  349.27   29.80
  -1   5   0  362.26   32.30
  -1   5   0  374.86   26.20
  -1   5   0  330.57   56.09
  -1   5   0  319.67   43.70
   0  -5   0 5161.58  161.78
   0  -5   0 5092.69  199.48
   0  -5   0 5172.48  176.98
   0  -5   0 4963.70  167.38
   0  -5   0 5334.07  195.38
   0  -5   0 4965.20  189.38
   0  -5   0 5321.17  171.38
   0   5   0 5107.69  151.88
   0   5   0 5440.66  214.08
   0   5   0 5099.09  201.68
   0   5   0 4924.51  241.68
   0   5   0 5034.50  138.19
   0   5   0 5021.70  171.38
   0   5   0 5213.78  161.28
  -1  -5   0  574.84   55.99
  -1  -5   0  581.14   47.30
  -1  -5   0  632.94   60.29
  -1  -5   0  619.14   41.20
  -1  -5   0  495.35   68.79
  -1  -5   0  561.04   56.39
  -1  -5   0  680.73   60.29
  -1  -5   0  545.85   49.90
   1   5   0  594.64   50.79
   1   5   0  594.64   40.60
   1   5   0  537.75   61.59
   1   5   0  645.34   40.70
   1   5   0  497.55   78.59
   1   5   0  497.35   75.49
   1   5   0  584.84   29.90
  -2  -5   0 2418.26  148.79
  -2  -5   0 2394.16  133.09
  -2  -5   0 2502.85  128.09
  -2  -5   0 2429.96  119.99
  -2  -5   0 2354.26  134.29
  -2  -5   0 2618.94  140.69
  -2  -5   0 2563.14  150.98
   2   5   0 2379.16  100.59
   2   5   0 2346.77  109.79
   2   5   0 2361.46  123.29
   2   5   0 2455.55  187.88
   2   5   0 2230.68  140.09
   2   5   0 2386.76  120.79
   2   5   0 2348.57  151.48
  -3  -5   0 1759.32  134.69
  -3  -5   0 2010.60  116.59
  -3  -5   0 2024.80  144.19
  -3  -5   0 1781.12  116.19
  -3  -5   0 1891.21  145.69
  -3  -5   0 1910.01  125.69
  -3  -5   0 1973.50  117.59
   3   5   0 1852.91  134.69
   3   5   0 1901.51  115.69
   3   5   0 1726.73  105.69
   3   5   0 1894.41  180.78
   3   5   0 1808.02  110.09
   3   5   0 1665.13  125.19
  -4  -5   0    9.00   25.90
  -4  -5   0   24.90   31.50
  -4  -5   0   69.99   51.99
  -4  -5   0   -1.80   14.60
  -4  -5   0    7.70   22.30
  -4  -5   0   13.00   40.70
  -4  -5   0   15.00   19.30
   4   5   0   15.00   16.70
   4   5   0   23.70   23.90
   4   5   0   13.10   20.20
   4   5   0   16.70   53.59
   4   5   0  -11.30   28.30
   4   5   0   11.50   23.60
   4   5   0   20.80   23.70
  -5  -5   0 1607.84  154.18
  -5  -5   0 1534.55  122.49
  -5  -5   0 1819.82  118.29
  -5  -5   0 1945.41  143.29
  -5  -5   0 1844.02  149.59
  -5  -5   0 1595.84  115.59
  -5  -5   0 1569.94   62.39
  -5  -5   0 1741.83  181.28
   5   5   0 1910.01  129.89
   5   5   0 1710.83  139.59
   5   5   0 1701.13  132.89
   5   5   0 1650.23  140.29
   5   5   0 1775.52  198.48
   5   5   0 1686.73  105.99
   5   5   0 1505.55  119.89
  -6  -5   0  736.33  100.19
  -6  -5   0  583.24  132.79
  -6  -5   0  521.55   93.29
  -6  -5   0  488.15  104.79
  -6  -5   0  441.66   98.99
  -6  -5   0  553.04   76.89
  -6  -5   0  599.74   86.19
   6   5   0  721.03  125.99
   6   5   0  600.34   86.89
   6   5   0  376.76  122.39
   6   5   0  608.54  102.59
   6   5   0  651.03   84.29
   6   5   0  565.84  102.69
   6   5   0  693.33   97.19
  -7  -5   0 1017.10  103.59
  -7  -5   0  869.31   94.79
  -7  -5   0  934.61   86.59
  -7  -5   0 1031.60  135.89
  -7  -5   0  932.41  152.28
  -7  -5   0  724.53  158.48
   7   5   0  825.92  107.49
   7   5   0  914.11  130.29
   7   5   0  791.02  109.59
   7   5   0  689.83  151.28
   7   5   0 1057.59   93.19
   7   5   0  886.51  118.29
   7   5   0  979.40  140.29
  -8  -5   0  393.96   98.89
  -8  -5   0  515.65  124.59
  -8  -5   0  424.16   77.29
  -8  -5   0  435.76  129.49
  -8  -5   0  606.94  154.78
  -8  -5   0  490.15   76.89
   8   5   0  748.33  110.29
   8   5   0  447.46  132.09
   8   5   0  492.05   86.19
   8   5   0  512.55  115.99
   8   5   0  533.45   95.79
   8   5   0  467.05  102.19
   8   5   0  569.84  100.99
  -9  -5   0  408.26   80.29
  -9  -5   0  561.84  163.38
  -9  -5   0  508.35   77.19
  -9  -5   0  467.45  104.59
  -9  -5   0  391.26  100.59
   9   5   0  337.47  117.89
   9   5   0  532.65  100.09
   9   5   0  365.66   94.29
   9   5   0  470.15   92.99
   9   5   0  379.26   81.09
   8  -6   0  257.87   49.40
   8  -6   0  234.18   61.69
   8  -6   0  176.08   37.30
   8  -6   0  229.28   45.80
   8  -6   0  176.08   53.29
   8  -6   0  139.89   50.59
   8  -6   0  143.09   31.90
  -8   6   0  125.59   27.00
  -8   6   0  175.28   31.40
  -8   6   0  191.48   42.10
  -8   6   0  151.08   35.30
  -8   6   0  253.97   64.69
  -8   6   0  164.68   47.60
  -8   6   0  141.09   51.09
   7  -6   0   63.79   32.10
   7  -6   0  117.29   27.80
   7  -6   0   88.39   28.80
   7  -6   0   55.29   35.80
   7  -6   0   62.59   22.90
   7  -6   0   90.79   38.70
   7  -6   0   86.59   22.90
  -7   6   0   84.29   34.40
  -7   6   0   71.99   41.70
  -7   6   0   42.40   18.60
  -7   6   0   97.99   46.70
  -7   6   0  181.68   66.59
  -7   6   0  130.79   25.90
  -7   6   0   38.30   24.70
  -7   6   0  103.29   32.90
   6  -6   0  139.09   29.80
   6  -6   0   88.19   34.20
   6  -6   0  116.19   26.20
   6  -6   0  116.79   36.90
   6  -6   0  123.79   37.00
   6  -6   0  133.79   28.20
   6  -6   0  125.59   30.40
   6  -6   0  130.99   31.20
  -6   6   0   93.99   45.30
  -6   6   0  139.29   33.80
  -6   6   0  105.09   39.40
  -6   6   0   87.89   31.80
  -6   6   0  122.49   42.50
  -6   6   0  121.79   32.20
  -6   6   0  200.88   31.30
  -6   6   0  157.08   26.90
   5  -6   0  501.15   52.29
   5  -6   0  401.76   38.70
   5  -6   0  486.65   42.50
   5  -6   0  549.65   48.60
   5  -6   0  395.36   41.20
   5  -6   0  451.85   61.69
   5  -6   0  446.66   39.80
   5  -6   0  353.86   53.69
   5  -6   0  448.26   42.60
  -5   6   0  530.75   55.49
  -5   6   0  447.56   39.60
  -5   6   0  419.16   37.20
  -5   6   0  527.35   55.79
  -5   6   0  465.95   70.39
  -5   6   0  530.85   57.79
  -5   6   0  388.76   60.99
   4  -6   0   36.00   13.90
   4  -6   0   64.09   19.00
   4  -6   0   36.40   14.40
   4  -6   0   37.10   16.80
   4  -6   0   29.30   21.00
   4  -6   0   32.30   15.30
   4  -6   0   24.70   14.00
   4  -6   0   24.30   20.40
  -4   6   0    0.40   18.30
  -4   6   0   59.69   16.90
  -4   6   0   57.39   18.70
  -4   6   0   22.60   19.90
  -4   6   0   44.50   17.00
  -4   6   0   36.00   19.40
  -4   6   0   53.89   23.10
  -4   6   0   26.20   16.30
   3  -6   0 1419.56   67.89
   3  -6   0 1430.06   85.09
   3  -6   0 1408.96   66.19
   3  -6   0 1384.16   58.69
   3  -6   0 1451.65   72.59
   3  -6   0 1437.66   78.29
   3  -6   0 1439.36   69.39
   3  -6   0 1448.16   79.69
   3  -6   0 1451.15   86.99
   3  -6   0 1431.96   90.89
  -3   6   0 1477.15   77.99
  -3   6   0 1529.05   82.59
  -3   6   0 1418.76   85.89
  -3   6   0 1443.86   70.09
  -3   6   0 1427.66   90.69
  -3   6   0 1293.87   91.19
  -3   6   0 1497.85   79.39
   2  -6   0 1132.89   70.19
   2  -6   0 1034.20   58.69
   2  -6   0 1034.40   59.49
   2  -6   0 1178.98   55.49
   2  -6   0 1045.20   55.49
   2  -6   0 1022.80   73.59
   2  -6   0 1055.29   42.80
   2  -6   0 1072.59   73.59
   2  -6   0 1214.08   71.69
   2  -6   0 1087.79   68.79
  -2   6   0 1011.00   71.79
  -2   6   0  958.90   59.19
  -2   6   0 1036.50   61.19
  -2   6   0 1002.40   83.99
  -2   6   0 1001.10   68.69
  -2   6   0 1049.00   54.29
  -2   6   0 1115.39   63.59
  -2   6   0  994.30   80.09
   1  -6   0  446.66   48.90
   1  -6   0  519.25   53.49
   1  -6   0  377.96   33.20
   1  -6   0  453.15   39.60
   1  -6   0  461.15   45.90
   1  -6   0  485.55   50.69
   1  -6   0  485.85   33.60
   1  -6   0  503.65   40.70
   1  -6   0  449.26   40.40
  -1   6   0  456.45   68.89
  -1   6   0  438.06   36.50
  -1   6   0  501.25   31.90
  -1   6   0  494.75   54.49
  -1   6   0  390.56   44.80
  -1   6   0  499.55   40.60
  -1   6   0  476.55   40.80
  -1   6   0  532.05   57.89
   0  -6   0  753.42   68.39
   0  -6   0  594.94   51.89
   0  -6   0  690.33   49.00
   0  -6   0  614.94   59.19
   0  -6   0  670.63   55.89
   0  -6   0  738.33   51.99
   0  -6   0  664.23   42.90
   0  -6   0  807.32   69.29
   0  -6   0  701.33   57.29
   0   6   0  731.93   62.59
   0   6   0  643.84   38.50
   0   6   0  629.54   66.39
   0   6   0  607.64   79.99
   0   6   0  670.53   44.00
   0   6   0  676.33   31.50
   0   6   0  779.32   77.59
   0   6   0  583.84   57.59
  -1  -6   0  177.78   43.70
  -1  -6   0  249.08   46.70
  -1  -6   0  174.78   46.20
  -1  -6   0  241.58   36.70
  -1  -6   0  351.26   52.49
  -1  -6   0  263.77   47.20
  -1  -6   0  265.57   41.30
  -1  -6   0  193.18   34.30
   1   6   0  297.87   28.90
   1   6   0  310.07   58.49
   1   6   0  303.17   67.79
   1   6   0  287.77   44.10
   1   6   0  288.37   60.69
   1   6   0  276.57   29.40
   1   6   0  269.77   20.40
  -2  -6   0  290.57   61.89
  -2  -6   0  436.26   37.40
  -2  -6   0  276.37   53.09
  -2  -6   0  275.67   49.60
  -2  -6   0  444.76   82.79
  -2  -6   0  256.67   46.70
  -2  -6   0  376.56   59.89
  -2  -6   0  316.27   47.50
   2   6   0  310.37   60.19
   2   6   0  304.07   38.50
   2   6   0  253.77   62.09
   2   6   0  338.97   37.50
   2   6   0  371.16   56.49
   2   6   0  332.07   53.79
   2   6   0  399.16  100.19
  -3  -6   0  190.38   60.19
  -3  -6   0  159.78   37.70
  -3  -6   0  363.46   69.69
  -3  -6   0  232.78   66.19
  -3  -6   0  229.98   49.20
  -3  -6   0  101.59   38.70
  -3  -6   0  245.88   57.09
   3   6   0  148.59   53.79
   3   6   0  207.48   59.09
   3   6   0  267.57   52.69
   3   6   0  249.78   37.50
   3   6   0  116.99   68.39
   3   6   0  241.98   52.99
  -4  -6   0  118.19   42.70
  -4  -6   0   30.30   28.00
  -4  -6   0  119.79   57.99
  -4  -6   0  109.99   42.60
  -4  -6   0   54.29   35.60
  -4  -6   0   87.29   29.50
  -4  -6   0   63.19   43.40
   4   6   0   51.79   31.40
   4   6   0   15.90   68.49
   4   6   0  105.89   31.30
   4   6   0   53.99   35.00
   4   6   0   57.19   38.20
   4   6   0   29.20   33.10
   4   6   0   56.79   33.10
  -5  -6   0  333.67   86.79
  -5  -6   0  516.75  108.59
  -5  -6   0  315.57   84.39
  -5  -6   0  141.59   48.40
  -5  -6   0  286.67   61.89
  -5  -6   0  342.27   64.99
  -5  -6   0  271.27   32.90
  -5  -6   0  306.97   61.89
   5   6   0  284.27   58.29
   5   6   0  218.88   58.19
   5   6   0  492.05  136.69
   5   6   0  274.87   66.29
   5   6   0  357.96   52.59
   5   6   0  358.56   76.89
   5   6   0  318.47   65.39
  -6  -6   0  659.43  123.49
  -6  -6   0  519.35   76.09
  -6  -6   0  667.43   97.49
  -6  -6   0  528.95   92.69
  -6  -6   0  750.42  140.99
  -6  -6   0  664.73   93.69
  -6  -6   0  613.54  114.29
   6   6   0  554.94  153.18
   6   6   0  584.34   86.79
   6   6   0  706.03   97.49
   6   6   0  674.33   71.79
   6   6   0  430.26   83.99
   6   6   0  673.23  109.39
  -7  -6   0    0.60   36.40
  -7  -6   0   71.29   39.90
  -7  -6   0  -48.20   59.89
  -7  -6   0    7.30   47.90
  -7  -6   0 -109.09   69.89
  -7  -6   0    2.50   31.10
  -7  -6   0  -35.70   40.30
   7   6   0  -25.10   29.90
   7   6   0  -49.10   87.09
   7   6   0   -7.30   41.70
   7   6   0  -20.70   48.20
   7   6   0  -14.70   42.00
   7   6   0  -31.30   35.40
  -8  -6   0  133.69  207.58
  -8  -6   0  335.57  110.19
  -8  -6   0  289.47   59.59
  -8  -6   0  511.25   92.19
  -8  -6   0  424.66   96.79
  -8  -6   0  436.46  109.89
  -8  -6   0  396.26   76.99
   8   6   0  324.37  103.29
   8   6   0  455.05   89.29
   8   6   0  464.05   99.89
   8   6   0  331.17   66.29
   8   6   0  367.46   82.79
   8   6   0  270.67  110.39
   8   6   0  393.86   83.49
  -9  -6   0   86.89   77.39
  -9  -6   0  141.89   81.29
  -9  -6   0  283.07  145.69
   9   6   0  110.19   67.79
   9   6   0   72.29   93.89
   9   6   0  197.08   77.59
   8  -7   0  524.65   78.29
   8  -7   0  537.45   67.49
   8  -7   0  571.44   55.89
  -8   7   0  517.85   49.90
  -8   7   0  436.26   82.09
  -8   7   0  582.84   49.00
   7  -7   0   78.99   32.70
   7  -7   0   84.59   28.80
   7  -7   0  118.99   45.10
   7  -7   0   87.19   25.90
   7  -7   0   82.79   25.70
   7  -7   0  161.48   49.70
   7  -7   0  105.49   41.30
   7  -7   0   63.59   25.70
  -7   7   0   20.80   24.30
  -7   7   0  122.89   38.20
  -7   7   0   87.69   47.70
  -7   7   0  208.58   76.59
  -7   7   0   93.99   24.40
  -7   7   0   35.90   20.10
  -7   7   0  103.59   34.90
   6  -7   0  987.50   89.39
   6  -7   0 1115.79   72.19
   6  -7   0  896.11   85.89
   6  -7   0 1034.60   70.59
   6  -7   0 1051.39   67.79
   6  -7   0 1039.50   83.19
   6  -7   0 1177.38   68.59
   6  -7   0 1195.78   69.79
  -6   7   0 1044.40  100.79
  -6   7   0 1011.90   73.99
  -6   7   0 1002.40   81.19
  -6   7   0 1231.58   90.59
  -6   7   0 1075.29   64.79
  -6   7   0 1061.49   66.79
  -6   7   0 1316.67  104.89
  -6   7   0 1017.90   82.89
   5  -7   0  296.37   41.10
   5  -7   0  233.48   42.40
   5  -7   0  216.98   33.50
   5  -7   0  214.58   43.50
   5  -7   0  137.69   28.80
   5  -7   0  257.67   33.60
   5  -7   0  273.27   39.00
   5  -7   0  200.08   49.99
   5  -7   0  301.57   52.89
  -5   7   0  331.07   59.79
  -5   7   0  276.97   50.89
  -5   7   0  193.28   31.00
  -5   7   0  188.18   45.00
  -5   7   0  300.27   49.80
  -5   7   0  191.68   43.00
  -5   7   0  262.07   39.80
  -5   7   0  245.58   39.80
   4  -7   0 1092.79   54.79
   4  -7   0 1125.49   73.19
   4  -7   0 1112.89   86.49
   4  -7   0 1179.18   67.79
   4  -7   0 1096.39   62.19
   4  -7   0 1079.49   78.99
   4  -7   0 1130.09   62.29
   4  -7   0 1167.88   65.39
   4  -7   0 1064.79   71.49
  -4   7   0 1079.99   70.09
  -4   7   0 1003.80   68.69
  -4   7   0 1005.00   75.99
  -4   7   0 1148.89   87.69
  -4   7   0 1094.29   86.89
  -4   7   0 1076.49   86.79
  -4   7   0 1143.19   79.79
   3  -7   0  546.65   55.29
   3  -7   0  631.44   47.50
   3  -7   0  580.04   33.30
   3  -7   0  626.04   43.90
   3  -7   0  582.94   59.89
   3  -7   0  533.75   44.40
   3  -7   0  583.54   41.20
   3  -7   0  588.74   53.19
   3  -7   0  571.14   55.49
  -3   7   0  520.05   50.99
  -3   7   0  622.14   63.79
  -3   7   0  533.05   48.10
  -3   7   0  633.14   64.09
  -3   7   0  583.94   43.70
  -3   7   0  619.64   51.39
  -3   7   0  556.44   54.29
  -3   7   0  531.45   72.59
   2  -7   0 1091.29   74.79
   2  -7   0 1122.89   77.79
   2  -7   0 1118.89   83.59
   2  -7   0 1134.79   44.50
   2  -7   0 1062.49   56.79
   2  -7   0  998.20  103.69
   2  -7   0 1188.98   68.59
   2  -7   0 1148.29   63.09
   2  -7   0 1066.99   75.49
  -2   7   0 1225.08   69.19
  -2   7   0 1142.79   88.89
  -2   7   0 1029.30   78.29
  -2   7   0 1062.49   91.69
  -2   7   0 1108.49   82.49
  -2   7   0 1074.69   56.19
  -2   7   0 1235.28   70.39
  -2   7   0 1026.80   65.59
   1  -7   0  500.45   66.49
   1  -7   0  556.64   45.40
   1  -7   0  463.25   36.30
   1  -7   0  469.95   49.90
   1  -7   0  408.76   56.19
   1  -7   0  453.65   37.80
   1  -7   0  417.76   43.60
   1  -7   0  469.75   61.69
  -1   7   0  466.75   33.90
  -1   7   0  476.55   43.80
  -1   7   0  416.46   63.79
  -1   7   0  443.66   51.59
  -1   7   0  545.25   74.99
  -1   7   0  503.95   40.80
  -1   7   0  508.65   79.59
   0  -7   0  648.04   66.59
   0  -7   0  738.23   66.79
   0  -7   0  689.53   78.89
   0  -7   0  520.45   70.59
   0  -7   0  623.94   49.50
   0  -7   0  688.63   49.10
   0  -7   0  767.52   64.59
   0  -7   0  618.14   53.59
   0   7   0  559.44   85.89
   0   7   0  768.92   43.10
   0   7   0  712.33   34.40
   0   7   0  707.73   55.69
   0   7   0  706.23   48.80
   0   7   0  719.53   98.09
   0   7   0  871.11   84.29
   0   7   0  693.13   66.09
  -1  -7   0  700.53   49.40
  -1  -7   0  495.75   80.19
  -1  -7   0  731.13   69.79
  -1  -7   0  609.14   56.49
  -1  -7   0  648.54   59.89
  -1  -7   0  677.63   73.09
  -1  -7   0  516.35   74.09
  -1  -7   0  623.14   65.69
   1   7   0  659.93   57.39
   1   7   0  698.53   44.70
   1   7   0  431.16   93.89
   1   7   0  518.45   95.89
   1   7   0  612.54   46.80
   1   7   0  692.83  101.49
   1   7   0  678.23   33.30
  -2  -7   0   54.89   32.50
  -2  -7   0   61.99   33.50
  -2  -7   0   69.39   31.10
  -2  -7   0   57.09   37.70
  -2  -7   0  138.09   49.99
  -2  -7   0   62.99   28.00
  -2  -7   0   98.69   22.90
   2   7   0   83.69   44.30
   2   7   0  204.28   80.99
   2   7   0   50.19   17.60
   2   7   0  101.99   32.00
   2   7   0   68.69   37.40
   2   7   0   68.19   30.10
   2   7   0   52.49   11.70
  -3  -7   0 2344.27  138.69
  -3  -7   0 2257.37  141.79
  -3  -7   0 2161.38  193.38
  -3  -7   0 2328.97  175.98
  -3  -7   0 2465.75  209.68
  -3  -7   0 2375.46  150.78
  -3  -7   0 2564.84  223.78
   3   7   0 2263.27  135.69
   3   7   0 2309.27  165.58
   3   7   0 2271.47  106.79
   3   7   0 2127.69  154.98
   3   7   0 2307.17  114.09
   3   7   0 2145.89  210.08
   3   7   0 2344.07  138.99
  -4  -7   0  336.87   84.79
  -4  -7   0  448.66   71.09
  -4  -7   0  358.86   71.19
  -4  -7   0  292.17   61.69
  -4  -7   0  511.45  102.39
  -4  -7   0  291.37   59.49
   4   7   0  474.85   69.99
   4   7   0  352.66   62.89
   4   7   0  405.56  119.89
   4   7   0  416.26   56.49
   4   7   0  250.67   65.99
   4   7   0  364.46   68.59
   4   7   0  484.85   89.39
  -5  -7   0 1638.64  163.58
  -5  -7   0 2067.29  153.38
  -5  -7   0 1912.41  162.88
  -5  -7   0 1768.72   91.19
  -5  -7   0 1521.35  119.89
  -5  -7   0 1950.50  172.68
  -5  -7   0 1725.83  136.59
   5   7   0 1823.12  126.79
   5   7   0 1904.81  138.59
   5   7   0 1804.92  105.69
   5   7   0 1678.73  232.08
   5   7   0 1762.82  129.89
   5   7   0 1640.24  152.78
  -6  -7   0  573.14  123.29
  -6  -7   0  839.12   87.69
  -6  -7   0  730.53  112.49
  -6  -7   0  758.42  112.29
  -6  -7   0  583.84   91.59
  -6  -7   0  749.53  134.19
   6   7   0  442.06   80.09
   6   7   0  793.52  175.88
   6   7   0  613.74  101.09
   6   7   0  699.43  113.29
   6   7   0  570.14   86.69
   6   7   0  628.64   98.79
   6   7   0  782.22  105.39
  -7  -7   0  778.92  119.99
  -7  -7   0  600.04  118.99
  -7  -7   0  693.63  108.39
  -7  -7   0  746.43  141.59
  -7  -7   0 1028.10  106.99
  -7  -7   0  657.53   90.39
  -7  -7   0  798.22  145.49
   7   7   0  746.43   75.29
   7   7   0  713.03  114.19
   7   7   0  709.53  104.49
   7   7   0  682.93  122.59
   7   7   0  536.15   98.49
   7   7   0  612.24   98.19
   7   7   0  646.04  180.08
  -8  -7   0  530.35   93.19
  -8  -7   0  476.15  100.79
  -8  -7   0  437.06  159.28
  -8  -7   0  766.92  165.48
  -8  -7   0  575.04   92.79
  -8  -7   0  603.04   97.49
   8   7   0  740.83  177.68
   8   7   0  645.14  105.19
   8   7   0  808.72  117.29
   8   7   0  572.04  111.49
   7  -8   0  397.36   44.50
   7  -8   0  381.96   48.30
   7  -8   0  313.57   48.40
   7  -8   0  409.66   56.29
   7  -8   0  279.17   52.99
   7  -8   0  394.16   52.19
   7  -8   0  364.76   64.09
  -7   8   0  397.46   62.79
  -7   8   0  485.95   73.99
  -7   8   0  383.46   48.90
  -7   8   0  325.97   45.80
  -7   8   0  327.27   67.79
  -7   8   0  388.76   53.99
   6  -8   0  132.69   43.20
   6  -8   0  200.88   35.90
   6  -8   0  307.97   61.49
   6  -8   0  343.27   48.00
   6  -8   0  259.47   38.50
   6  -8   0  233.58   34.40
   6  -8   0  211.08   40.60
   6  -8   0  353.46   55.79
  -6   8   0  192.58   74.79
  -6   8   0  198.18   59.69
  -6   8   0  247.88   49.50
  -6   8   0  268.17   50.19
  -6   8   0  145.19   34.80
  -6   8   0  283.37   55.99
  -6   8   0  242.88   41.90
   5  -8   0  465.75   44.70
   5  -8   0  506.85   47.20
   5  -8   0  550.84   41.00
   5  -8   0  471.95   76.69
   5  -8   0  454.15   45.60
   5  -8   0  606.74   59.59
   5  -8   0  417.16   55.49
  -5   8   0  495.85   71.59
  -5   8   0  525.95   59.19
  -5   8   0  546.45   72.59
  -5   8   0  498.85   93.69
  -5   8   0  448.06   58.69
  -5   8   0  508.85   50.09
   4  -8   0  307.37   41.10
   4  -8   0  351.46   45.20
   4  -8   0  313.27   38.60
   4  -8   0  328.47   49.40
   4  -8   0  329.27   48.00
   4  -8   0  320.77   53.99
  -4   8   0  318.77   55.89
  -4   8   0  408.26   48.10
  -4   8   0  405.66   59.39
  -4   8   0  392.16   56.59
  -4   8   0  435.86   68.29
  -4   8   0  313.67   58.09
  -4   8   0  387.06   49.10
   3  -8   0  403.96   61.69
   3  -8   0  423.36   55.99
   3  -8   0  308.67   51.09
   3  -8   0  292.97   41.90
   3  -8   0  350.26   50.49
   3  -8   0  348.37   34.80
   3  -8   0  355.36   24.80
   3  -8   0  436.06   57.99
   3  -8   0  313.07   51.79
  -3   8   0  328.17   67.99
  -3   8   0  419.46   38.50
  -3   8   0  365.46   49.30
  -3   8   0  336.77   57.89
  -3   8   0  496.55   57.99
  -3   8   0  447.56   65.19
  -3   8   0  376.86   57.69
  -3   8   0  293.37   46.50
   2  -8   0  732.83   70.99
   2  -8   0  687.13   58.59
   2  -8   0  650.23   69.59
   2  -8   0  668.03   62.99
   2  -8   0  684.33   62.19
   2  -8   0  673.63   46.30
   2  -8   0  667.23   62.79
   2  -8   0  733.53   51.69
   2  -8   0  772.32   58.09
  -2   8   0  687.53   76.39
  -2   8   0  654.13   54.89
  -2   8   0  548.85   62.19
  -2   8   0  668.93   55.79
  -2   8   0  643.94   74.39
  -2   8   0  697.33   94.09
  -2   8   0  656.83   44.40
  -2   8   0  802.92   58.09
   1  -8   0  175.88   44.00
   1  -8   0  255.07   48.90
   1  -8   0  192.48   32.70
   1  -8   0  219.18   32.70
   1  -8   0  304.07   31.30
   1  -8   0  235.08   43.70
   1  -8   0  193.88   34.60
   1  -8   0  176.48   41.70
   1  -8   0  272.67   48.20
  -1   8   0  259.97   49.20
  -1   8   0  327.67   62.79
  -1   8   0  299.97   40.10
  -1   8   0  313.17   68.49
  -1   8   0  282.17   28.20
  -1   8   0  317.37   64.19
  -1   8   0  253.87   35.60
   0  -8   0 1146.39   67.89
   0  -8   0 1048.30   90.99
   0  -8   0 1009.10   90.19
   0  -8   0 1185.08   64.49
   0  -8   0 1193.78   83.89
   0  -8   0 1141.49   93.99
   0  -8   0 1047.50   93.89
   0  -8   0 1074.59   68.09
   0  -8   0 1130.09   81.19
   0   8   0  976.90   99.39
   0   8   0 1058.49   64.39
   0   8   0 1184.68   73.49
   0   8   0 1108.39  103.09
   0   8   0 1070.39  116.89
   0   8   0 1007.70   84.09
   0   8   0 1150.88   57.09
  -1  -8   0  658.63   58.09
  -1  -8   0  602.04   82.39
  -1  -8   0  581.94   47.20
  -1  -8   0  699.33   92.79
  -1  -8   0  650.73   63.09
  -1  -8   0  497.75   73.39
   1   8   0  809.92  136.09
   1   8   0  662.03   98.59
   1   8   0  597.44   32.20
   1   8   0  634.34   58.19
   1   8   0  636.24   47.20
   1   8   0  837.82  110.99
  -2  -8   0 1006.20  100.19
  -2  -8   0 1150.68  122.09
  -2  -8   0  876.41   80.89
  -2  -8   0 1011.30  104.99
  -2  -8   0 1112.89   94.69
  -2  -8   0  935.51   89.49
  -2  -8   0 1155.78   68.29
  -2  -8   0  926.91   79.49
   2   8   0 1150.88  113.39
   2   8   0 1061.49   67.09
   2   8   0 1048.70   86.89
   2   8   0  976.00  162.98
   2   8   0 1163.28   65.09
   2   8   0 1031.70   48.50
   2   8   0  968.80  110.89
  -3  -8   0 1136.29   94.89
  -3  -8   0 1031.30   66.79
  -3  -8   0 1017.90  119.29
  -3  -8   0 1064.39   98.59
  -3  -8   0 1098.99   95.49
  -3  -8   0 1102.19  101.49
  -3  -8   0  909.71   91.69
  -3  -8   0  874.81  129.59
   3   8   0 1041.60   70.79
   3   8   0 1197.98  118.69
   3   8   0  980.90   68.09
   3   8   0 1377.26  204.08
   3   8   0 1112.19   90.19
   3   8   0 1046.80  118.79
   3   8   0 1130.69   98.19
  -4  -8   0  279.17   63.99
  -4  -8   0  276.67   62.99
  -4  -8   0  270.17   68.29
  -4  -8   0  351.86   70.59
  -4  -8   0  454.55  108.59
  -4  -8   0  337.87   89.19
  -4  -8   0  335.87   72.99
   4   8   0  331.77   77.39
   4   8   0  470.35  101.59
   4   8   0  246.78  106.89
   4   8   0  315.67   75.19
   4   8   0  380.26   48.20
   4   8   0  253.27   58.09
   4   8   0  289.47   49.40
  -5  -8   0  414.96  101.39
  -5  -8   0  439.36   83.39
  -5  -8   0  528.15   84.69
  -5  -8   0  607.54  105.69
  -5  -8   0  601.44   98.29
  -5  -8   0  459.45   73.19
   5   8   0  466.65   70.19
   5   8   0  400.06   88.89
   5   8   0  556.54   65.19
   5   8   0  605.84   84.09
   5   8   0  544.05  174.18
   5   8   0  451.85   91.59
   5   8   0  546.05  102.99
  -6  -8   0   12.30   40.20
  -6  -8   0   41.20   35.70
  -6  -8   0  -75.19   36.50
  -6  -8   0  -30.70   63.89
  -6  -8   0   77.99   58.49
  -6  -8   0   53.19   65.39
  -6  -8   0    5.00   45.70
   6   8   0   -2.20   27.20
   6   8   0   -3.00   48.30
   6   8   0   17.00   39.20
   6   8   0  -21.20  105.99
   6   8   0  -77.29   39.20
   6   8   0   46.30   57.09
   6   8   0   10.10   45.90
  -7  -8   0  136.69   51.39
  -7  -8   0   20.00   46.60
  -7  -8   0   88.39   60.49
  -7  -8   0  123.89   78.79
   7   8   0  144.49   63.59
   7   8   0  160.08   70.89
   7   8   0   36.40   55.49
   7   8   0   32.70  114.09
   7   8   0   19.10   50.29
   5  -9   0  463.65   71.59
   5  -9   0  302.17   42.90
   5  -9   0  469.75   47.80
   5  -9   0  383.26   62.49
   5  -9   0  444.86   65.39
   5  -9   0  423.16   60.39
   5  -9   0  406.56   33.50
   5  -9   0  430.56   46.00
  -5   9   0  395.16   50.69
  -5   9   0  428.76   69.99
  -5   9   0  460.95   56.09
  -5   9   0  336.87   57.39
  -5   9   0  464.95   66.39
   4  -9   0  264.67   36.10
   4  -9   0  282.87   49.90
   4  -9   0  327.47   52.69
   4  -9   0  412.26   55.79
   4  -9   0  289.87   50.69
   4  -9   0  244.58   24.40
   4  -9   0  386.46   63.09
   4  -9   0  345.87   47.50
  -4   9   0  327.67   57.69
  -4   9   0  377.76   56.09
  -4   9   0  313.77   42.70
  -4   9   0  317.17   58.99
  -4   9   0  258.67   53.89
  -4   9   0  343.27   48.20
   3  -9   0  312.07   46.30
   3  -9   0  401.46   58.49
   3  -9   0  273.57   53.49
   3  -9   0  332.07   59.29
   3  -9   0  420.06   61.29
   3  -9   0  386.16   38.60
   3  -9   0  448.56   54.79
  -3   9   0  424.46   42.40
  -3   9   0  494.95   60.69
  -3   9   0  315.47   61.89
  -3   9   0  380.06   52.79
  -3   9   0  374.96   50.69
  -3   9   0  302.07   62.99
  -3   9   0  411.46   87.49
  -3   9   0  328.27   60.59
   2  -9   0   36.80   32.30
   2  -9   0   12.40   19.60
   2  -9   0    0.50   26.10
   2  -9   0   11.40   12.90
   2  -9   0   34.30   37.20
   2  -9   0  -22.00   22.10
   2  -9   0   39.90   25.10
   2  -9   0   -5.80   22.10
  -2   9   0    9.40   33.80
  -2   9   0   31.30   36.50
  -2   9   0    3.60   25.30
  -2   9   0    9.80   28.40
  -2   9   0   -4.10   14.60
  -2   9   0    0.70   18.10
   1  -9   0  672.03   47.70
   1  -9   0  823.12   84.19
   1  -9   0  722.23   62.89
   1  -9   0  644.14   80.59
   1  -9   0  595.54   55.69
   1  -9   0  651.33   67.99
   1  -9   0  593.94   65.39
   1  -9   0  663.53   71.89
  -1   9   0  705.73  111.89
  -1   9   0  660.73   88.99
  -1   9   0  771.62   89.09
  -1   9   0  643.24   57.59
  -1   9   0  620.54   69.69
  -1   9   0  614.74   52.89
  -1   9   0  611.74   42.00
   0  -9   0  145.49   44.80
   0  -9   0  161.18   48.20
   0  -9   0  226.98   54.59
   0  -9   0  138.29   25.90
   0  -9   0   82.29   28.50
   0  -9   0  112.79   39.70
   0  -9   0  144.39   38.60
   0  -9   0  162.78   34.80
   0   9   0   89.99   26.90
   0   9   0  143.59   48.80
   0   9   0  172.98   35.40
   0   9   0  137.49   40.00
   0   9   0  271.47   71.69
   0   9   0  188.78   75.19
  -1  -9   0  360.46   44.40
  -1  -9   0  326.27   52.99
  -1  -9   0  323.37   69.29
  -1  -9   0  287.87   45.50
  -1  -9   0  225.08   56.39
  -1  -9   0  279.07   67.39
  -1  -9   0  353.96   59.49
  -1  -9   0  252.37   56.59
   1   9   0  225.38   85.19
   1   9   0  327.07   57.79
   1   9   0  329.37   41.50
   1   9   0  327.37   24.50
   1   9   0  332.57   76.19
   1   9   0  321.67   33.60
   1   9   0  394.56   79.89
   1   9   0  338.07   60.69
  -2  -9   0  318.57   60.09
  -2  -9   0  485.25   65.39
  -2  -9   0  340.87   62.29
  -2  -9   0  377.86   69.49
  -2  -9   0  539.85   93.29
  -2  -9   0  316.77   77.19
  -2  -9   0  409.56   48.30
  -2  -9   0  493.75   74.79
   2   9   0  449.66   59.49
   2   9   0  426.36   29.30
   2   9   0  383.36   38.00
   2   9   0  804.22  165.18
   2   9   0  423.56   42.30
   2   9   0  491.55   91.29
   2   9   0  412.46   84.09
  -3  -9   0  369.56   89.59
  -3  -9   0  496.05   77.89
  -3  -9   0  365.56   68.69
  -3  -9   0  494.75   98.79
  -3  -9   0  357.56   67.69
  -3  -9   0  396.06   68.19
  -3  -9   0  437.96   69.29
  -3  -9   0  448.96   51.59
   3   9   0  596.94  143.79
   3   9   0  497.55   96.79
   3   9   0  345.47   65.39
   3   9   0  408.26   64.69
   3   9   0  482.55   49.10
   3   9   0  473.95   47.00
   3   9   0  543.35   92.99
   3   9   0  312.17   29.80
  -4  -9   0   81.69   26.70
  -4  -9   0   20.50   38.40
  -4  -9   0   12.60   52.69
  -4  -9   0    7.60   37.00
  -4  -9   0   35.40   41.60
  -4  -9   0   82.89   47.40
  -4  -9   0   56.79   37.20
  -4  -9   0  107.49   72.29
   4   9   0  105.29   29.10
   4   9   0   50.49   29.10
   4   9   0   86.79   46.10
   4   9   0   55.19   46.80
   4   9   0   92.49   52.39
   4   9   0   71.59   38.00
  -5  -9   0  262.27   72.59
  -5  -9   0  344.87   70.39
  -5  -9   0  215.08   63.69
  -5  -9   0  298.67   67.49
  -5  -9   0  510.05   89.79
  -5  -9   0  188.98   81.89
  -5  -9   0  365.66  108.39
   5   9   0  326.57   68.39
   5   9   0  336.57   74.59
   5   9   0  230.18   59.69
   5   9   0  386.66  138.39
   5   9   0  345.37   87.29
  -6  -9   0  310.27  161.08
  -6  -9   0  378.36   71.19
  -6  -9   0  581.64  114.49
  -6  -9   0  219.08   67.29
  -6  -9   0  201.88   77.29
   6   9   0  368.26   87.79
   6   9   0  310.87   73.59
   6   9   0  315.57   62.99
   6   9   0  284.27  134.19
   6   9   0  307.27   91.99
   4 -10   0  511.95   56.29
   4 -10   0  414.76   59.09
   4 -10   0  386.56   52.89
   4 -10   0  545.75   74.99
   4 -10   0  477.55   47.40
   4 -10   0  429.76   67.09
  -4  10   0  419.66   55.79
  -4  10   0  417.86   45.10
  -4  10   0  432.66   70.99
  -4  10   0  487.05   84.39
  -4  10   0  268.57   45.60
   3 -10   0  158.98   38.60
   3 -10   0  125.39   28.20
   3 -10   0   44.90   38.50
   3 -10   0  136.49   49.70
   3 -10   0  155.38   48.80
   3 -10   0   84.29   43.10
   3 -10   0  133.69   34.30
  -3  10   0  138.59   28.40
  -3  10   0  107.89   56.19
  -3  10   0  186.58   37.40
  -3  10   0  136.19   44.80
  -3  10   0   51.09   40.60
   2 -10   0  354.96   56.49
   2 -10   0  277.87   36.60
   2 -10   0  282.67   45.60
   2 -10   0  289.97   58.29
   2 -10   0  277.27   51.59
   2 -10   0  207.88   55.69
   2 -10   0  281.77   57.09
   2 -10   0  263.57   53.89
  -2  10   0  338.17   36.20
  -2  10   0  384.76   65.99
  -2  10   0  329.77   48.40
  -2  10   0  134.69   49.80
  -2  10   0  485.05   93.49
   1 -10   0  546.15   79.39
   1 -10   0  535.25   43.10
   1 -10   0  424.26   69.89
   1 -10   0  513.25   81.19
   1 -10   0  537.35   71.19
   1 -10   0  500.25   62.99
   1 -10   0  601.44   69.39
   1 -10   0  439.36   59.59
  -1  10   0  495.85   78.99
  -1  10   0  529.65   55.09
  -1  10   0  440.76   81.29
  -1  10   0  418.76   99.89
  -1  10   0  496.75   40.10
  -1  10   0  568.94   76.39
   0 -10   0  519.35   79.69
   0 -10   0  523.45   81.09
   0 -10   0  548.45   89.59
   0 -10   0  612.84   75.99
   0 -10   0  569.34   56.89
   0 -10   0  497.35   80.29
   0 -10   0  400.36   58.79
   0 -10   0  530.85   45.60
   0  10   0  407.16   92.89
   0  10   0  638.54   61.69
   0  10   0  389.56   64.59
   0  10   0  495.15   38.90
   0  10   0  426.96  107.69
   0  10   0  686.13  100.19
  -1 -10   0  838.22   93.59
  -1 -10   0 1003.70   90.59
  -1 -10   0  795.32  112.79
  -1 -10   0  823.42   95.19
  -1 -10   0  893.11   66.99
  -1 -10   0  832.42   79.89
  -1 -10   0  941.41   95.79
   1  10   0  878.31   52.89
   1  10   0  777.32  152.98
   1  10   0  864.11   92.59
   1  10   0  958.60   76.89
   1  10   0  802.82  107.19
  -2 -10   0  189.28   70.69
  -2 -10   0  242.98   37.80
  -2 -10   0  204.98   69.79
  -2 -10   0  256.07   65.99
  -2 -10   0  183.08   49.30
  -2 -10   0  158.28   56.39
  -2 -10   0  261.77   49.20
   2  10   0  371.76  125.89
   2  10   0  295.47   67.69
   2  10   0  306.07   37.20
   2  10   0  270.47   23.70
  -3 -10   0  805.72  133.49
  -3 -10   0  847.82   65.09
  -3 -10   0  864.81  110.89
  -3 -10   0  821.12  104.59
  -3 -10   0  750.42   98.39
  -3 -10   0  829.92   82.79
  -3 -10   0  998.90  137.79
  -3 -10   0  783.62  101.79
   3  10   0  641.84   92.89
   3  10   0  789.32   45.40
   3  10   0  953.00  135.09
   3  10   0  883.91   60.89
   3  10   0  722.93  136.99
  -4 -10   0   35.60   43.20
  -4 -10   0   -4.40   44.60
  -4 -10   0   15.00   49.40
  -4 -10   0   14.70   27.20
  -4 -10   0  109.09   67.79
  -4 -10   0   30.30   43.70
   4  10   0   -2.50   50.09
   4  10   0   40.80   17.00
   4  10   0    6.00   26.00
   4  10   0  -23.80   42.70
   4  10   0  123.79  121.19
   4  10   0   35.40   53.69
  -5 -10   0  778.32  114.89
  -5 -10   0  616.74   93.19
  -5 -10   0  656.63  100.09
  -5 -10   0  851.51  164.88
  -5 -10   0  816.22   90.19
  -5 -10   0  792.52  113.99
  -5 -10   0  697.83  103.69
   5  10   0  858.11  198.88
   5  10   0  912.11  123.49
   5  10   0  724.43  125.39
   5  10   0  779.12   76.79
   5  10   0  776.42  103.79
   0 -11   0  622.04   51.09
   0 -11   0  806.12  100.09
   0 -11   0  537.55   87.39
   0 -11   0  655.13   86.19
   0 -11   0  484.75   88.49
   0  11   0  800.82   96.99
   0  11   0  662.33   46.10
   0  11   0  564.94  137.89
   0  11   0  599.84   82.39
  -1 -11   0  -50.29   43.80
  -1 -11   0  -13.20   34.30
  -1 -11   0   18.80   20.80
  -1 -11   0   36.20   55.59
  -1 -11   0  -20.20   42.70
  -1 -11   0   24.20   53.19
   1  11   0   14.10   19.80
   1  11   0   16.20  105.59
   1  11   0   13.60   37.90
   1  11   0   18.00   50.79
  -2 -11   0  387.26   78.99
   2  11   0  391.26   25.00
   2  11   0  241.38   68.59
   4  10  -1  524.05  112.29
   4  10  -1  661.73   69.19
   4  10  -1  747.93   45.80
   4  10  -1  420.76  167.18
   4  10  -1  593.34  114.69
  -4 -10   1  728.23   98.39
  -4 -10   1  602.54   92.69
  -4 -10   1  498.65   92.79
  -4 -10   1  660.33  104.69
  -4 -10   1  796.32   92.49
  -4 -10   1  752.12  145.99
  -4 -10   1  823.42  109.69
   3  10  -1  291.97   80.09
   3  10  -1  260.47   84.59
   3  10  -1  206.28   61.39
   3  10  -1  364.86  140.59
   3  10  -1  205.78   61.19
   3  10  -1  144.19   20.50
  -3 -10   1  157.08   42.60
  -3 -10   1  111.29   53.99
  -3 -10   1  122.59   57.89
  -3 -10   1  171.58   36.70
  -3 -10   1  190.08  102.89
  -3 -10   1  111.99   53.79
  -3 -10   1  178.08   58.39
   2  10  -1 1385.96   78.49
   2  10  -1 1126.09  202.28
   2  10  -1 1369.76  149.49
   2  10  -1 1111.59  146.99
  -2 -10   1 1297.47   83.09
  -2 -10   1 1466.95  134.69
  -2 -10   1 1539.25  159.68
  -2 -10   1 1452.95   98.49
  -2 -10   1 1339.77  124.49
  -2 -10   1 1203.28  116.49
   1  10  -1   77.99   93.09
   1  10  -1  -33.30   42.90
   1  10  -1   15.30   18.40
  -1 -10   1   38.90   44.80
  -1 -10   1   -5.90   40.30
  -1 -10   1    8.10   29.10
  -1 -10   1    4.10   39.90
  -1 -10   1   55.59   25.90
  -1 -10   1    8.30   51.59
  -1 -10   1  -17.20   32.30
   0  10  -1  440.16   84.59
   0  10  -1  546.05   45.80
   0  10  -1  478.85   97.59
   0  10  -1  527.65   77.79
   0  10  -1  707.93  140.99
   0 -10   1  514.85   85.69
   0 -10   1  538.95   91.49
   0 -10   1  599.94   82.69
   0 -10   1  593.44   88.29
   0 -10   1  468.45   46.70
   0 -10   1  664.53   60.79
   0 -10   1  655.63   91.49
   0 -10   1  458.85   69.09
  -1  10  -1  219.68   70.09
  -1  10  -1  322.47   63.19
  -1  10  -1  234.18   66.79
  -1  10  -1  210.88   34.40
  -1  10  -1  294.77   91.59
   1 -10   1  241.58   51.89
   1 -10   1  184.08   56.69
   1 -10   1  293.47   60.59
   1 -10   1  320.47   65.99
   1 -10   1  227.28   43.90
   1 -10   1  340.27   61.09
   1 -10   1  229.98   75.69
  -2  10  -1   29.90   33.40
  -2  10  -1  100.89   62.59
  -2  10  -1   22.10   41.50
  -2  10  -1  143.79   68.59
  -2  10  -1  124.19   28.80
   2 -10   1  139.89   45.10
   2 -10   1   86.99   25.80
   2 -10   1   81.59   46.50
   2 -10   1   90.39   36.30
   2 -10   1   77.59   42.50
   2 -10   1  134.79   36.40
   2 -10   1   94.39   36.50
   2 -10   1   58.89   38.30
  -3  10  -1  183.08   65.29
  -3  10  -1  477.25   79.79
  -3  10  -1  350.06   77.19
  -3  10  -1  391.76   47.20
  -3  10  -1  338.97   78.99
   3 -10   1  351.06   64.19
   3 -10   1  284.57   64.79
   3 -10   1  417.96   63.49
   3 -10   1  371.46   45.60
   3 -10   1  322.17   58.09
   3 -10   1  268.17   45.50
   6   9  -1  -25.90   48.70
   6   9  -1  130.79   73.39
   6   9  -1   78.39  143.69
   6   9  -1   51.19   59.19
  -6  -9   1   11.10   72.99
  -6  -9   1   79.59   33.40
  -6  -9   1  123.19   66.69
  -6  -9   1   73.29   59.89
  -6  -9   1   60.89   63.99
  -6  -9   1   45.40   49.99
   5   9  -1  527.55   85.89
   5   9  -1  434.56  144.59
   5   9  -1  395.86   63.09
   5   9  -1  547.75  108.59
   5   9  -1  554.74  120.99
  -5  -9   1  436.76   95.49
  -5  -9   1  451.75  186.98
  -5  -9   1  535.25   90.59
  -5  -9   1  503.65   89.89
   4   9  -1   18.10   55.09
   4   9  -1    2.60   45.50
   4   9  -1  -22.80   49.80
   4   9  -1  -42.20   91.29
   4   9  -1   -5.00   30.50
  -4  -9   1  -33.50   43.20
  -4  -9   1   14.50   65.09
  -4  -9   1   -1.40   20.30
  -4  -9   1  -54.19   45.80
  -4  -9   1  -18.00   35.10
  -4  -9   1   19.70   47.50
  -4  -9   1  -26.20   39.50
  -4  -9   1  -22.80   39.40
   3   9  -1  399.06   32.10
   3   9  -1  409.46   96.59
   3   9  -1  407.06   51.49
   3   9  -1  621.94  107.99
   3   9  -1  476.45   53.89
   3   9  -1  353.26   69.89
   3   9  -1  447.56   66.29
  -3  -9   1  467.75   50.99
  -3  -9   1  543.85   83.99
  -3  -9   1  583.34   84.89
  -3  -9   1  396.66   77.19
  -3  -9   1  334.37   88.29
  -3  -9   1  488.95   77.09
  -3  -9   1  352.26   69.29
  -3  -9   1  446.96   96.59
   2   9  -1  -33.80   31.00
   2   9  -1  -10.30   16.50
   2   9  -1    5.70    8.40
   2   9  -1   23.80   55.29
   2   9  -1   -7.20   81.99
   2   9  -1   22.70   25.30
   2   9  -1   25.70   43.90
   2   9  -1  -22.10   16.60
  -2  -9   1   42.70   46.10
  -2  -9   1   22.80   19.20
  -2  -9   1  -10.40   54.89
  -2  -9   1   30.80   33.50
  -2  -9   1  -23.80   33.50
  -2  -9   1  -18.70   24.80
  -2  -9   1   10.20   34.40
  -2  -9   1    5.70   25.80
   1   9  -1  286.77   69.09
   1   9  -1  172.68   32.20
   1   9  -1  213.08   93.69
   1   9  -1  171.58   40.30
   1   9  -1   93.29   52.49
   1   9  -1  226.48   32.30
   1   9  -1  247.68   55.89
  -1  -9   1  136.99   42.70
  -1  -9   1  193.08   61.49
  -1  -9   1  200.78   35.00
  -1  -9   1  267.27   70.69
  -1  -9   1  170.38   45.00
  -1  -9   1  185.98   50.69
  -1  -9   1  211.38   58.99
  -1  -9   1  198.48   39.70
   0   9  -1   33.80   18.40
   0   9  -1   14.90   49.30
   0   9  -1   29.30   22.90
   0   9  -1   17.20   15.80
   0   9  -1   17.80   41.00
   0   9  -1  128.39   62.89
   0  -9   1   41.90   25.50
   0  -9   1   63.99   22.60
   0  -9   1    5.20   35.50
   0  -9   1   30.70   36.60
   0  -9   1   33.40   17.70
   0  -9   1   50.09   28.70
   0  -9   1   88.09   38.90
   0  -9   1   83.79   37.40
  -1   9  -1   74.49   53.49
  -1   9  -1  159.98   64.19
  -1   9  -1   87.19   31.20
  -1   9  -1   65.09   44.20
  -1   9  -1   87.39   22.50
  -1   9  -1   97.19   22.40
  -1   9  -1   93.19   35.20
   1  -9   1  126.39   47.20
   1  -9   1  119.29   39.90
   1  -9   1   94.89   29.50
   1  -9   1  106.79   29.90
   1  -9   1   76.69   36.80
   1  -9   1   75.79   22.60
   1  -9   1  100.09   35.10
   1  -9   1   49.60   43.80
  -2   9  -1  101.99   55.09
  -2   9  -1  136.69   31.50
  -2   9  -1  122.89   56.09
  -2   9  -1  117.39   35.10
  -2   9  -1  130.49   35.60
  -2   9  -1  144.59   49.50
  -2   9  -1  140.89   25.40
   2  -9   1  134.49   41.70
   2  -9   1  155.58   42.40
   2  -9   1   91.99   40.30
   2  -9   1  102.99   29.70
   2  -9   1   87.39   36.10
   2  -9   1  162.08   42.30
   2  -9   1  147.09   38.10
   2  -9   1  126.99   26.40
  -3   9  -1  436.26   85.89
  -3   9  -1  326.47   76.19
  -3   9  -1  253.27   55.49
  -3   9  -1  440.96   44.00
  -3   9  -1  418.06   54.89
  -3   9  -1  274.67   64.59
  -3   9  -1  297.27   49.90
   3  -9   1  319.27   58.29
   3  -9   1  358.96   53.09
   3  -9   1  383.46   59.09
   3  -9   1  303.77   37.50
   3  -9   1  357.36   49.90
   3  -9   1  419.66   70.29
   3  -9   1  340.07   52.99
   3  -9   1  273.07   53.19
  -4   9  -1  795.62   62.69
  -4   9  -1  822.42   88.89
  -4   9  -1  969.90   94.49
  -4   9  -1  917.01  103.19
  -4   9  -1 1015.60   93.69
  -4   9  -1  853.71   63.79
   4  -9   1  795.82   67.29
   4  -9   1  855.71   69.69
   4  -9   1  810.92   80.39
   4  -9   1  735.13   82.19
   4  -9   1  807.42   59.49
   4  -9   1  836.12   80.39
  -5   9  -1   98.79   40.80
  -5   9  -1  151.58   45.20
  -5   9  -1  134.29   39.40
  -5   9  -1   87.99   27.90
  -5   9  -1   57.09   44.80
  -5   9  -1  152.38   56.49
   5  -9   1  122.79   30.30
   5  -9   1   56.59   33.50
   5  -9   1  110.49   38.20
   5  -9   1   89.89   29.90
   5  -9   1   86.59   14.60
   5  -9   1   63.59   40.30
   5  -9   1   61.09   27.40
   7   8  -1   51.19  120.19
   7   8  -1   24.20   55.79
   7   8  -1  -55.89   52.39
   7   8  -1    8.20   65.29
  -7  -8   1   98.89   78.49
  -7  -8   1   -6.90   74.29
  -7  -8   1  -84.39   47.40
  -7  -8   1  -38.60   43.70
  -7  -8   1   34.20   59.49
  -7  -8   1   34.20   40.90
   6   8  -1 1280.67  227.08
   6   8  -1 1003.90  104.29
   6   8  -1 1052.59  145.89
   6   8  -1 1040.00  116.89
  -6  -8   1 1167.28  122.89
  -6  -8   1 1151.18  153.28
  -6  -8   1 1122.09   73.19
  -6  -8   1  914.21  148.59
  -6  -8   1 1004.50  105.49
  -6  -8   1 1109.89  123.19
  -6  -8   1 1342.07  138.49
   5   8  -1   38.70   45.60
   5   8  -1   38.40   25.60
   5   8  -1  -10.90   36.00
   5   8  -1  119.99   61.09
   5   8  -1   25.50   53.09
   5   8  -1  142.39   99.29
   5   8  -1   15.40   33.50
  -5  -8   1   27.20   54.69
  -5  -8   1   45.70   44.20
  -5  -8   1   57.59   39.40
  -5  -8   1   -7.30   38.90
  -5  -8   1  103.79   68.79
  -5  -8   1   61.69   48.20
  -5  -8   1   94.69   49.60
   4   8  -1  705.63   62.49
   4   8  -1  785.82  117.19
   4   8  -1  769.72  102.29
   4   8  -1  867.01   77.89
   4   8  -1  634.04  111.29
   4   8  -1  817.02   83.79
  -4  -8   1  865.31   99.79
  -4  -8   1  627.14   94.59
  -4  -8   1  697.33   96.09
  -4  -8   1  719.73  103.39
  -4  -8   1  715.83  136.89
   3   8  -1   34.70   49.30
   3   8  -1   79.39   27.30
   3   8  -1  138.19   57.09
   3   8  -1   76.39   56.69
   3   8  -1  -86.79   75.79
   3   8  -1   36.30   34.60
   3   8  -1    0.90   35.60
  -3  -8   1   93.19   44.90
  -3  -8   1   76.29   37.80
  -3  -8   1   61.09   24.40
  -3  -8   1  136.59   48.10
  -3  -8   1   49.50   46.50
  -3  -8   1   86.99   39.20
  -3  -8   1   68.59   38.30
  -3  -8   1   24.50   48.20
   2   8  -1 1489.15  144.69
   2   8  -1 1394.86  130.79
   2   8  -1 1437.36   83.19
   2   8  -1 1218.08  186.08
   2   8  -1 1459.25  109.49
   2   8  -1 1378.26  103.09
   2   8  -1 1518.95   57.29
   2   8  -1 1395.56   79.99
  -2  -8   1 1207.38  103.49
  -2  -8   1 1609.24  129.29
  -2  -8   1 1461.25   77.79
  -2  -8   1 1531.25  112.69
  -2  -8   1 1413.06  101.09
  -2  -8   1 1431.76  118.69
  -2  -8   1 1453.75  138.39
  -2  -8   1 1146.19  109.59
   1   8  -1  932.61   72.99
   1   8  -1  790.92   93.39
   1   8  -1  828.42  137.19
   1   8  -1  880.31   33.80
   1   8  -1  939.81   59.99
   1   8  -1  961.60  130.29
   1   8  -1  918.31   57.89
  -1  -8   1  920.21   72.09
  -1  -8   1  877.31   91.89
  -1  -8   1  925.21   81.09
  -1  -8   1  896.31   57.99
  -1  -8   1  867.21   95.19
  -1  -8   1 1017.30  107.39
  -1  -8   1  943.21   89.89
   0   8  -1  260.37   30.70
   0   8  -1  315.97   81.19
   0   8  -1  281.87   44.90
   0   8  -1  340.57   42.10
   0   8  -1  289.67   70.99
   0   8  -1  300.87   66.19
   0  -8   1  393.56   66.39
   0  -8   1  300.27   39.70
   0  -8   1  279.97   60.89
   0  -8   1  323.17   33.90
   0  -8   1  304.67   50.29
   0  -8   1  355.86   53.29
   0  -8   1  283.17   61.89
   0  -8   1  286.97   40.50
   0  -8   1  482.65   74.99
  -1   8  -1 2697.63  166.58
  -1   8  -1 2439.86  170.08
  -1   8  -1 2911.81  118.09
  -1   8  -1 2997.40  109.59
  -1   8  -1 2523.85  169.08
  -1   8  -1 2712.23  125.29
  -1   8  -1 2718.23  177.38
   1  -8   1 2747.12  111.69
   1  -8   1 2646.64  148.39
   1  -8   1 2867.61  122.29
   1  -8   1 2892.31  146.49
   1  -8   1 2791.02  113.89
   1  -8   1 3118.39  148.39
   1  -8   1 2730.13  129.59
   1  -8   1 2802.52  157.18
   1  -8   1 2772.42  145.39
  -2   8  -1   15.10   13.40
  -2   8  -1   14.00   26.10
  -2   8  -1   13.30   17.70
  -2   8  -1  -33.60   26.80
  -2   8  -1   12.80   19.50
  -2   8  -1   24.30   18.60
  -2   8  -1    3.40   14.20
  -2   8  -1   33.40   43.20
   2  -8   1   18.60   27.70
   2  -8   1    2.80   23.70
   2  -8   1   -2.30   15.20
   2  -8   1  -12.70   18.60
   2  -8   1    1.80   19.60
   2  -8   1   22.40   20.00
   2  -8   1   18.40   14.60
   2  -8   1   18.70   17.30
   2  -8   1    2.40   23.70
  -3   8  -1 2265.17  116.79
  -3   8  -1 2211.48  112.19
  -3   8  -1 2358.26  141.99
  -3   8  -1 2154.38  130.29
  -3   8  -1 2453.05  153.98
  -3   8  -1 2306.47  107.89
  -3   8  -1 2184.08  131.69
  -3   8  -1 2417.56  101.09
   3  -8   1 2230.98  125.09
   3  -8   1 2273.57  108.99
   3  -8   1 2224.28  112.29
   3  -8   1 2411.26  124.79
   3  -8   1 2117.89  128.29
   3  -8   1 2212.38   98.29
   3  -8   1 2387.66  128.49
   3  -8   1 2091.49  116.39
  -4   8  -1   78.59   36.00
  -4   8  -1   81.49   24.60
  -4   8  -1  136.89   31.70
  -4   8  -1  151.68   50.49
  -4   8  -1  161.78   39.10
  -4   8  -1  204.08   47.70
  -4   8  -1   69.29   32.10
   4  -8   1   97.89   33.50
   4  -8   1  100.29   27.50
   4  -8   1   84.59   36.40
   4  -8   1  112.99   38.70
   4  -8   1   96.19   25.20
   4  -8   1   73.29   31.50
   4  -8   1   76.29   22.80
   4  -8   1   95.79   13.40
  -5   8  -1  725.63   65.69
  -5   8  -1  618.84   55.39
  -5   8  -1  704.23   74.79
  -5   8  -1  599.74   83.69
  -5   8  -1  736.73   69.49
  -5   8  -1  630.54   85.19
   5  -8   1  632.84   53.69
   5  -8   1  607.24   53.79
   5  -8   1  630.54   54.49
   5  -8   1  666.73   71.99
   5  -8   1  625.24   62.19
   5  -8   1  664.73   66.69
  -6   8  -1  545.05   81.49
  -6   8  -1  596.94   75.19
  -6   8  -1  674.63   62.19
  -6   8  -1  557.94   87.99
  -6   8  -1  604.84   64.59
  -6   8  -1  466.35   71.69
   6  -8   1  457.65   61.79
   6  -8   1  519.15   63.39
   6  -8   1  468.55   49.90
   6  -8   1  614.44   81.19
   6  -8   1  568.84   55.39
   6  -8   1  525.65   74.79
   6  -8   1  547.65   43.80
   8   7  -1   12.00  107.79
   8   7  -1  143.29   60.49
   8   7  -1   18.10   58.79
  -8  -7   1  -20.00   45.70
  -8  -7   1   96.09   48.80
  -8  -7   1    6.20   57.29
  -8  -7   1  -94.79   89.09
  -8  -7   1   64.49   50.69
  -8  -7   1   45.70   74.09
   7   7  -1  529.35   95.59
   7   7  -1  344.07   83.49
   7   7  -1  633.84  128.59
   7   7  -1  506.75  186.88
   7   7  -1  403.66   98.49
  -7  -7   1  699.03  109.29
  -7  -7   1  565.44   85.89
  -7  -7   1  484.15  114.99
  -7  -7   1  532.35  106.09
  -7  -7   1  422.96  107.59
  -7  -7   1  396.76   82.39
   6   7  -1    2.00   39.30
   6   7  -1   27.80   39.30
   6   7  -1  -22.20   23.50
   6   7  -1    0.80   41.80
   6   7  -1  -47.10   92.49
   6   7  -1   33.30   40.40
   6   7  -1   -0.80   47.40
  -6  -7   1    2.20   42.40
  -6  -7   1   12.20   59.19
  -6  -7   1  -12.60   31.90
  -6  -7   1   -2.20   35.60
  -6  -7   1  -18.30   49.90
  -6  -7   1  -25.50   53.79
  -6  -7   1    7.70   22.10
  -6  -7   1  -15.70   39.70
   5   7  -1 1074.09  123.59
   5   7  -1 1092.99  193.48
   5   7  -1 1022.70  107.09
   5   7  -1  887.81  130.19
   5   7  -1 1255.97  105.99
  -5  -7   1  884.51  123.99
  -5  -7   1 1236.48  112.09
  -5  -7   1 1386.16  180.38
  -5  -7   1 1012.70  105.69
  -5  -7   1  983.40  102.09
  -5  -7   1  993.60  129.69
  -5  -7   1 1376.76  156.88
  -5  -7   1 1063.09   81.89
   4   7  -1  409.16   54.69
   4   7  -1  394.36   62.89
   4   7  -1  361.16   65.69
   4   7  -1  501.85  142.79
   4   7  -1  384.06   71.69
   4   7  -1  255.87   68.09
  -4  -7   1  346.97   90.09
  -4  -7   1  385.06   86.79
  -4  -7   1  447.66   78.19
  -4  -7   1  344.87   73.59
  -4  -7   1  329.27   75.99
  -4  -7   1  443.76   76.59
   3   7  -1  130.89   49.40
   3   7  -1  154.48   33.00
   3   7  -1   68.19   77.29
   3   7  -1  197.48   63.69
   3   7  -1  144.89   46.10
   3   7  -1  129.69   34.20
   3   7  -1  165.88   38.40
  -3  -7   1  153.58   46.40
  -3  -7   1  100.29   47.00
  -3  -7   1  114.29   51.79
  -3  -7   1  115.19   37.40
  -3  -7   1  136.19   42.40
  -3  -7   1   94.19   41.20
  -3  -7   1  261.97   61.09
   2   7  -1 1760.92  149.29
   2   7  -1 1698.63   88.49
   2   7  -1 1626.14  116.59
   2   7  -1 1626.84   89.29
   2   7  -1 1646.04  139.29
   2   7  -1 1891.91  184.98
   2   7  -1 1567.44  105.59
  -2  -7   1 1690.23  114.49
  -2  -7   1 1751.12  126.09
  -2  -7   1 1788.62  124.19
  -2  -7   1 1741.83  114.39
  -2  -7   1 1826.92   86.39
  -2  -7   1 1786.22  136.49
  -2  -7   1 1967.30  128.89
  -2  -7   1 1755.52  149.69
   1   7  -1   14.10   33.50
   1   7  -1    8.80    5.80
   1   7  -1   10.70   18.30
   1   7  -1  -24.60   43.20
   1   7  -1    7.90   21.80
   1   7  -1    5.40   27.70
   1   7  -1    9.60   12.20
   1   7  -1    8.10   12.10
  -1  -7   1    1.30   13.40
  -1  -7   1   27.00   27.50
  -1  -7   1    1.30   19.10
  -1  -7   1   -6.20   28.00
  -1  -7   1    2.60   22.60
  -1  -7   1  -28.60   26.10
  -1  -7   1  -24.60   18.90
   0   7  -1 1166.08  114.29
   0   7  -1 1320.67  121.59
   0   7  -1 1321.07   82.39
   0   7  -1 1387.46   70.59
   0   7  -1 1162.98  104.19
   0  -7   1 1356.56   76.59
   0  -7   1 1290.17   98.89
   0  -7   1 1229.18   96.19
   0  -7   1 1428.06   94.39
   0  -7   1 1232.28   67.79
   0  -7   1 1708.93  175.48
   0  -7   1 1390.16  101.19
   0  -7   1 1323.97   99.59
  -1   7  -1   77.49   45.10
  -1   7  -1   44.30   14.10
  -1   7  -1   45.50   19.40
  -1   7  -1   70.59   18.40
  -1   7  -1  102.59   38.00
  -1   7  -1   72.59   32.90
   1  -7   1   44.40   16.10
   1  -7   1   47.00   21.40
   1  -7   1   76.79   27.80
   1  -7   1   51.09   24.40
   1  -7   1   54.49   19.40
   1  -7   1   32.20   24.80
   1  -7   1   40.30   23.60
   1  -7   1   55.09   18.20
  -2   7  -1  618.54   46.90
  -2   7  -1  604.14   48.20
  -2   7  -1  638.14   66.09
  -2   7  -1  747.93   75.79
  -2   7  -1  621.34   42.70
  -2   7  -1  544.05   83.49
  -2   7  -1  575.34   64.89
   2  -7   1  685.03   64.69
   2  -7   1  615.74   67.59
   2  -7   1  606.74   49.30
   2  -7   1  675.23   53.19
   2  -7   1  679.83   55.59
   2  -7   1  568.94   41.30
   2  -7   1  609.74   45.70
   2  -7   1  651.53   59.49
  -3   7  -1   23.70   25.60
  -3   7  -1   17.70   15.30
  -3   7  -1    9.60   15.40
  -3   7  -1   63.09   28.60
  -3   7  -1   20.20   13.70
  -3   7  -1   -1.70   26.50
  -3   7  -1   69.39   26.70
  -3   7  -1   79.99   29.80
   3  -7   1   31.70    7.90
   3  -7   1   73.59   22.80
   3  -7   1   45.80   21.80
   3  -7   1   17.40   12.80
   3  -7   1   25.40   14.20
   3  -7   1   14.50   25.60
   3  -7   1   35.30   22.80
   3  -7   1   69.99   26.00
   3  -7   1    9.20   16.50
   3  -7   1   30.90   20.10
  -4   7  -1  239.88   56.79
  -4   7  -1  426.26   42.50
  -4   7  -1  340.57   52.99
  -4   7  -1  305.37   58.49
  -4   7  -1  374.96   51.89
   4  -7   1  317.67   53.49
   4  -7   1  217.68   34.60
   4  -7   1  333.77   24.90
   4  -7   1  347.77   37.50
   4  -7   1  343.27   50.89
   4  -7   1  329.27   38.00
   4  -7   1  282.07   44.40
   4  -7   1  363.76   38.20
  -5   7  -1   26.00   27.60
  -5   7  -1   41.40   25.80
  -5   7  -1   42.60   21.90
  -5   7  -1   54.19   27.70
  -5   7  -1   34.40   20.40
  -5   7  -1  138.59   42.80
  -5   7  -1   41.80   27.10
   5  -7   1   48.10   17.70
   5  -7   1   28.70   28.50
   5  -7   1   64.79   19.60
   5  -7   1   38.70   17.60
   5  -7   1   42.60   20.70
   5  -7   1   42.10   17.90
   5  -7   1   13.10   25.90
   5  -7   1   42.80   30.10
   5  -7   1   28.60   21.80
  -6   7  -1   73.19   25.70
  -6   7  -1   57.49   34.30
  -6   7  -1   50.29   34.30
  -6   7  -1    3.80   26.00
  -6   7  -1    4.80   29.60
  -6   7  -1   43.90   19.80
  -6   7  -1   80.89   42.90
   6  -7   1   30.90   23.10
   6  -7   1   18.30   16.70
   6  -7   1   38.90   22.80
   6  -7   1   56.69   29.90
   6  -7   1   35.70   31.30
   6  -7   1   20.50   16.30
   6  -7   1   43.50   21.70
   6  -7   1   70.89   31.40
  -7   7  -1  629.24   58.89
  -7   7  -1  769.02   57.79
  -7   7  -1  659.43   60.49
  -7   7  -1  577.04   88.29
  -7   7  -1  601.24   77.89
  -7   7  -1  611.24   85.69
  -7   7  -1  734.03   77.39
   7  -7   1  761.92   95.09
   7  -7   1  673.53   61.19
   7  -7   1  570.94   73.89
   7  -7   1  524.35   49.20
   7  -7   1  613.24   53.09
   7  -7   1  661.33   58.79
   7  -7   1  686.83   76.39
   7  -7   1  826.92   83.29
  -8   7  -1   54.79   28.30
   8  -7   1   70.39   30.30
   9   6  -1  -23.60   93.49
   9   6  -1  -11.80   63.19
  -9  -6   1  -15.90   36.60
  -9  -6   1  -39.00   48.20
   8   6  -1 1185.38  159.08
   8   6  -1  990.20  178.68
   8   6  -1 1082.99  147.29
   8   6  -1 1268.87  146.29
  -8  -6   1 1092.19  194.18
  -8  -6   1 1014.50  127.19
  -8  -6   1 1343.37  148.19
  -8  -6   1 1099.69  115.99
  -8  -6   1 1007.70  106.09
   7   6  -1   19.80   44.10
   7   6  -1  -55.29   44.60
   7   6  -1   51.79   82.99
   7   6  -1   -8.40   48.30
   7   6  -1   65.39   58.89
   7   6  -1   91.29   38.60
   7   6  -1  128.99   54.79
  -7  -6   1  184.78   89.09
  -7  -6   1   82.09   54.59
  -7  -6   1   98.59   49.80
  -7  -6   1   76.39   37.40
  -7  -6   1   94.79   66.59
  -7  -6   1   50.29   45.80
  -7  -6   1  137.59   71.99
   6   6  -1  348.87  101.89
   6   6  -1  327.47  113.69
   6   6  -1  274.07   55.09
   6   6  -1  411.46   76.79
   6   6  -1  256.17   80.09
   6   6  -1  300.87   69.99
   6   6  -1  425.96   90.49
  -6  -6   1  287.17   74.89
  -6  -6   1  358.66  107.09
  -6  -6   1  285.77   70.19
  -6  -6   1  441.86  101.99
  -6  -6   1  467.95  109.39
  -6  -6   1  383.76   46.90
  -6  -6   1  246.38   62.39
  -6  -6   1  325.77   63.49
   5   6  -1  501.15   82.39
   5   6  -1  368.76   71.89
   5   6  -1  470.35   75.59
   5   6  -1  480.05  137.59
   5   6  -1  345.17   55.39
   5   6  -1  429.06   89.19
   5   6  -1  530.75   96.59
  -5  -6   1  549.25   92.49
  -5  -6   1  562.34   80.19
  -5  -6   1  372.86   51.39
  -5  -6   1  510.05  102.69
  -5  -6   1  462.75   96.09
  -5  -6   1  417.46   78.89
  -5  -6   1  449.16   98.39
  -5  -6   1  529.95   78.79
   4   6  -1  294.27   62.19
   4   6  -1  191.68   63.19
   4   6  -1  264.37   56.29
   4   6  -1  320.07   60.89
   4   6  -1  196.88   65.79
   4   6  -1  271.67  110.39
   4   6  -1  201.58   40.40
  -4  -6   1  196.58   49.30
  -4  -6   1  429.26  104.09
  -4  -6   1  227.38   51.29
  -4  -6   1  221.48   61.39
  -4  -6   1  194.88   58.89
  -4  -6   1  173.58   62.99
  -4  -6   1  201.68   56.89
   3   6  -1 1307.27  133.89
   3   6  -1 1394.56  126.19
   3   6  -1 1422.16  106.69
   3   6  -1 1542.75  111.49
   3   6  -1 1561.64   88.89
   3   6  -1 1426.16   96.99
   3   6  -1 1172.38  173.68
  -3  -6   1 1572.84  110.59
  -3  -6   1 1403.56  109.89
  -3  -6   1 1616.34  115.69
  -3  -6   1 1472.45  130.59
  -3  -6   1 1525.85  118.79
  -3  -6   1 1563.84  121.89
  -3  -6   1 1690.73  143.99
   2   6  -1   23.80   20.20
   2   6  -1   65.19   49.00
   2   6  -1   50.49   30.00
   2   6  -1   39.10   32.00
   2   6  -1   26.80   35.60
   2   6  -1   47.60   20.00
   2   6  -1   36.50   16.60
  -2  -6   1   52.89   38.20
  -2  -6   1   11.50   23.20
  -2  -6   1   52.49   23.90
  -2  -6   1   47.20   30.60
  -2  -6   1   41.60   26.60
  -2  -6   1    2.70   14.90
  -2  -6   1   68.99   32.40
  -2  -6   1   21.90   23.50
   1   6  -1 1244.18  114.19
   1   6  -1 1334.27   85.69
   1   6  -1 1008.10   96.89
   1   6  -1 1095.29   42.70
   1   6  -1 1260.17  125.19
   1   6  -1 1112.09   65.49
   1   6  -1 1155.88   64.19
   1   6  -1 1057.39   82.49
  -1  -6   1 1343.57  101.49
  -1  -6   1 1044.70   89.19
  -1  -6   1 1031.50   73.29
  -1  -6   1 1198.48   62.09
  -1  -6   1 1027.00   91.99
  -1  -6   1 1322.17  122.19
  -1  -6   1 1201.18   80.39
  -1  -6   1 1229.88   90.09
   0   6  -1  102.99   22.30
   0   6  -1   72.89   17.40
   0   6  -1   82.59   34.30
   0   6  -1   98.89   46.90
   0   6  -1   43.50   27.70
   0   6  -1  100.09   30.40
   0   6  -1   85.19   22.60
   0  -6   1   62.29   26.00
   0  -6   1   51.09   28.70
   0  -6   1   70.29   28.20
   0  -6   1   81.89   18.70
   0  -6   1   36.60   21.10
   0  -6   1   97.99   25.80
   0  -6   1   81.29   27.80
   0  -6   1   83.39   23.40
  -1   6  -1 2569.64   98.99
  -1   6  -1 2817.42  118.69
  -1   6  -1 2947.31  110.69
  -1   6  -1 2671.23  148.19
  -1   6  -1 2755.12  110.69
  -1   6  -1 2857.51  165.28
  -1   6  -1 2744.63  147.79
   1  -6   1 3049.99  145.19
   1  -6   1 3030.70  140.39
   1  -6   1 2878.31  106.49
   1  -6   1 2780.32  115.89
   1  -6   1 2861.31  125.79
   1  -6   1 2830.82  133.79
   1  -6   1 3043.60  142.99
   1  -6   1 2868.11  107.69
  -2   6  -1   19.60   10.40
  -2   6  -1    8.20   22.00
  -2   6  -1   11.00   12.30
  -2   6  -1   21.90   12.60
  -2   6  -1   22.10   19.50
  -2   6  -1   32.90   15.10
   2  -6   1    8.70   11.60
   2  -6   1   35.00   11.60
   2  -6   1   22.30   15.80
   2  -6   1   18.90   15.50
   2  -6   1   28.90   12.50
   2  -6   1    7.10   20.80
   2  -6   1   14.10   13.50
   2  -6   1    6.40   10.00
  -3   6  -1  982.90   57.69
  -3   6  -1 1040.80   68.89
  -3   6  -1  930.81   60.39
  -3   6  -1 1006.40   64.49
  -3   6  -1 1076.79   80.59
  -3   6  -1  968.60   81.59
  -3   6  -1  971.10   67.09
   3  -6   1 1081.99   71.69
   3  -6   1 1072.49   56.59
   3  -6   1 1058.09   55.39
   3  -6   1 1002.70   60.49
   3  -6   1  973.10   60.59
   3  -6   1 1008.50   41.10
   3  -6   1  978.00   74.39
   3  -6   1 1083.89   70.89
   3  -6   1 1017.10   70.19
  -4   6  -1 1695.03   87.09
  -4   6  -1 1799.32  112.69
  -4   6  -1 1636.94   96.69
  -4   6  -1 1747.93  103.49
  -4   6  -1 1737.33  107.59
  -4   6  -1 1691.03   87.89
   4  -6   1 1778.22  105.29
   4  -6   1 1736.83   70.39
   4  -6   1 1748.93   82.59
   4  -6   1 1740.03   77.59
   4  -6   1 1710.83   95.19
   4  -6   1 1666.63  107.69
   4  -6   1 1661.63   92.49
   4  -6   1 1790.72   84.49
   4  -6   1 1805.32   83.29
  -5   6  -1   96.19   21.80
  -5   6  -1  153.88   27.40
  -5   6  -1   87.69   28.50
  -5   6  -1   97.79   31.20
  -5   6  -1  117.89   38.00
  -5   6  -1  181.88   42.90
  -5   6  -1  132.59   33.40
   5  -6   1  157.68   30.20
   5  -6   1  176.58   29.30
   5  -6   1  158.68   31.80
   5  -6   1  187.58   47.30
   5  -6   1  127.89   28.40
   5  -6   1  148.69   41.00
   5  -6   1  156.88   33.50
   5  -6   1  136.69   27.40
   5  -6   1  142.59   38.90
  -6   6  -1 1638.84   82.29
  -6   6  -1 1694.03  120.09
  -6   6  -1 1500.55   97.39
  -6   6  -1 1612.94   92.29
  -6   6  -1 1590.84  104.59
  -6   6  -1 1465.05  101.99
  -6   6  -1 1781.22  124.79
  -6   6  -1 1654.33   82.19
   6  -6   1 1554.34   84.19
   6  -6   1 1630.14  113.09
   6  -6   1 1649.93   92.19
   6  -6   1 1675.33   84.09
   6  -6   1 1726.33  110.49
   6  -6   1 1454.65   85.59
   6  -6   1 1779.32  107.29
   6  -6   1 1528.45   82.99
  -7   6  -1   51.39   39.50
  -7   6  -1   23.70   22.50
  -7   6  -1   28.00   17.70
  -7   6  -1  -19.70   35.10
  -7   6  -1   53.99   19.80
  -7   6  -1   27.60   27.80
  -7   6  -1   28.40   25.60
  -7   6  -1   51.49   46.80
   7  -6   1  -17.50   23.50
   7  -6   1   12.20   32.00
   7  -6   1    9.00   33.00
   7  -6   1   18.60   16.50
   7  -6   1   45.30   18.70
   7  -6   1   46.90   22.70
   7  -6   1   11.50   28.80
  -8   6  -1 1305.37  103.39
  -8   6  -1 1418.86  122.29
  -8   6  -1 1201.68   75.09
  -8   6  -1 1414.16   94.99
  -8   6  -1 1370.06   94.99
  -8   6  -1 1349.27   87.79
  -8   6  -1  987.10  111.39
   8  -6   1 1015.60   98.79
   8  -6   1 1340.77   92.99
   8  -6   1 1331.57   80.89
   8  -6   1 1541.95   86.69
   8  -6   1 1061.49   78.99
   8  -6   1 1420.96  116.79
   8  -6   1 1284.17  105.69
   9   5  -1  162.18   78.39
   9   5  -1  273.07   76.59
   9   5  -1  219.78   75.89
   9   5  -1  110.79  107.19
  -9  -5   1  231.28   58.49
  -9  -5   1  128.79   80.39
  -9  -5   1  226.58   62.79
   8   5  -1  234.38   76.49
   8   5  -1  184.38   63.19
   8   5  -1  248.88   64.69
   8   5  -1  193.98  105.79
   8   5  -1  191.48   66.79
   8   5  -1  216.58   70.09
  -8  -5   1   94.79   48.00
  -8  -5   1   80.09   97.19
  -8  -5   1  148.09   85.59
  -8  -5   1  214.18   82.39
  -8  -5   1  200.48   52.19
   7   5  -1   65.89   47.00
   7   5  -1  -23.50   62.49
   7   5  -1   24.50   38.10
   7   5  -1   -4.10   43.80
   7   5  -1  -29.70   40.80
   7   5  -1   60.49   80.69
  -7  -5   1   25.90   39.40
  -7  -5   1   10.60   44.90
  -7  -5   1    4.20   43.10
  -7  -5   1   77.09   87.39
  -7  -5   1    4.90   40.20
  -7  -5   1   18.10   27.90
   6   5  -1  794.62  123.89
   6   5  -1  800.82  102.99
   6   5  -1  758.72   94.09
   6   5  -1  742.33  117.59
   6   5  -1  492.55  140.89
   6   5  -1  751.02  115.69
   6   5  -1  715.73   99.49
  -6  -5   1  659.13   91.09
  -6  -5   1  728.63  121.29
  -6  -5   1  645.54   86.59
  -6  -5   1  714.13   54.29
  -6  -5   1  694.33   97.19
  -6  -5   1  524.25  107.69
  -6  -5   1  916.81  159.28
  -6  -5   1  628.44   99.09
   5   5  -1   15.10   28.00
   5   5  -1   28.50   29.90
   5   5  -1   44.30   40.50
   5   5  -1   17.70   32.00
   5   5  -1   24.90   62.99
   5   5  -1   19.00   23.30
   5   5  -1   -2.90   32.90
  -5  -5   1   25.90   28.60
  -5  -5   1    3.50   18.60
  -5  -5   1   33.50   41.40
  -5  -5   1   50.39   39.20
  -5  -5   1   28.20   28.60
  -5  -5   1   12.00   46.90
   4   5  -1 1797.12  144.29
   4   5  -1 2097.09  132.39
   4   5  -1 1991.10  139.99
   4   5  -1 1791.22  192.98
   4   5  -1 1862.21  109.09
   4   5  -1 1884.21  159.08
   4   5  -1 1851.31  126.19
  -4  -5   1 2062.99  166.98
  -4  -5   1 2083.19  187.48
  -4  -5   1 1748.72  132.49
  -4  -5   1 2171.18  133.49
  -4  -5   1 2057.19  135.19
  -4  -5   1 1929.41  158.48
  -4  -5   1 2035.20  131.49
   3   5  -1   29.60   36.90
   3   5  -1   83.59   33.60
   3   5  -1   49.50   25.40
   3   5  -1   44.50   53.69
   3   5  -1   44.70   20.20
   3   5  -1   28.90   30.40
   3   5  -1   33.80   23.50
  -3  -5   1   67.99   29.30
  -3  -5   1   41.80   33.90
  -3  -5   1   29.20   32.90
  -3  -5   1   25.80   26.70
  -3  -5   1   -3.60   30.20
  -3  -5   1   64.29   32.80
  -3  -5   1   25.40   22.40
   2   5  -1 2580.14  167.28
   2   5  -1 2686.23  199.58
   2   5  -1 2730.83  154.48
   2   5  -1 2553.64  136.19
   2   5  -1 2686.73  161.28
   2   5  -1 2583.54  122.69
  -2  -5   1 2243.78  152.28
  -2  -5   1 2739.33  147.39
  -2  -5   1 2598.24  147.59
  -2  -5   1 2628.24  157.08
  -2  -5   1 2705.93  134.69
  -2  -5   1 2570.94  140.99
  -2  -5   1 2551.24  138.39
   1   5  -1 1027.90   72.39
   1   5  -1 1248.08   63.69
   1   5  -1 1160.48   64.89
   1   5  -1 1210.78  108.09
   1   5  -1  910.71   86.09
   1   5  -1 1075.89   80.59
   1   5  -1  836.62   92.59
  -1  -5   1  978.60   53.69
  -1  -5   1 1042.90   69.89
  -1  -5   1 1106.69   86.09
  -1  -5   1 1183.28   80.39
  -1  -5   1 1183.68   90.59
  -1  -5   1 1183.08   85.29
  -1  -5   1  977.90   78.39
  -1  -5   1  851.91   82.59
   0   5  -1  706.23   43.70
   0   5  -1  645.54   41.70
   0   5  -1  653.83   51.69
   0   5  -1  624.64   70.89
   0   5  -1  592.04   86.09
   0   5  -1  680.83   67.89
   0   5  -1  597.24   21.90
   0  -5   1  652.93   56.59
   0  -5   1  656.53   40.30
   0  -5   1  572.04   57.69
   0  -5   1  584.54   60.19
   0  -5   1  601.64   56.69
   0  -5   1  678.13   50.09
   0  -5   1  655.33   49.20
  -1   5  -1 2239.38   96.59
  -1   5  -1 2184.98   87.99
  -1   5  -1 2214.28  114.79
  -1   5  -1 2251.37   87.39
  -1   5  -1 2301.87  134.89
  -1   5  -1 2041.40   82.69
  -1   5  -1 2022.80  117.89
   1  -5   1 2176.08   88.39
   1  -5   1 2186.98   85.79
   1  -5   1 2306.47  116.99
   1  -5   1 1886.31  102.19
   1  -5   1 2254.77   93.09
   1  -5   1 2339.67   87.49
   1  -5   1 2199.98  110.89
   1  -5   1 2164.38   98.39
   1  -5   1 2089.29  106.19
  -2   5  -1    7.70   14.50
  -2   5  -1   15.80   12.10
  -2   5  -1   16.60   10.80
  -2   5  -1   16.20    9.30
  -2   5  -1   -3.60    7.60
  -2   5  -1  -14.30   17.10
   2  -5   1   19.20   14.60
   2  -5   1    4.50    6.70
   2  -5   1   12.70   10.40
   2  -5   1    3.60   12.10
   2  -5   1    4.40    4.30
   2  -5   1    0.20    8.00
   2  -5   1   11.20   10.10
   2  -5   1    7.20   10.80
   2  -5   1   -5.50   11.30
   2  -5   1   16.00   16.20
  -3   5  -1 2535.45   98.89
  -3   5  -1 2346.07  117.29
  -3   5  -1 2479.25  110.49
  -3   5  -1 2595.44  104.39
  -3   5  -1 2564.24  105.99
  -3   5  -1 2646.84  131.39
   3  -5   1 2335.37  123.79
   3  -5   1 2378.66   94.49
   3  -5   1 2629.34  110.99
   3  -5   1 2460.75   98.99
   3  -5   1 2471.75   91.79
   3  -5   1 2685.33  113.69
   3  -5   1 2547.05   98.99
   3  -5   1 2443.76   83.79
   3  -5   1 2580.84  123.39
  -4   5  -1 1137.09   67.29
  -4   5  -1 1277.07   69.19
  -4   5  -1 1203.88   78.49
  -4   5  -1 1119.99   60.99
  -4   5  -1 1089.39   77.29
  -4   5  -1 1024.10   58.49
   4  -5   1 1033.30   58.99
   4  -5   1 1073.89   60.59
   4  -5   1 1184.98   84.69
   4  -5   1 1120.49  100.19
   4  -5   1 1049.00   65.49
   4  -5   1 1147.39   62.69
   4  -5   1 1023.30   53.69
  -5   5  -1 1103.39   87.19
  -5   5  -1 1017.70   73.89
  -5   5  -1 1024.80   71.99
  -5   5  -1  931.51   76.09
  -5   5  -1 1035.50   58.89
  -5   5  -1  957.20   69.09
  -5   5  -1 1026.40   58.29
   5  -5   1 1058.49   71.79
   5  -5   1 1001.60   82.19
   5  -5   1 1035.20   60.89
   5  -5   1 1125.59   60.59
   5  -5   1 1084.99   82.49
   5  -5   1 1094.79   63.79
   5  -5   1 1025.90   71.59
  -6   5  -1  267.07   49.90
  -6   5  -1  257.07   33.20
  -6   5  -1  284.47   63.89
  -6   5  -1  256.47   45.00
  -6   5  -1  248.78   33.30
  -6   5  -1  323.47   56.29
   6  -5   1  295.07   53.29
   6  -5   1  231.18   47.30
   6  -5   1  265.87   38.90
   6  -5   1  302.87   39.50
   6  -5   1  300.97   59.79
   6  -5   1  359.56   58.39
   6  -5   1  255.87   39.00
   6  -5   1  258.57   35.70
  -7   5  -1  308.77   48.60
  -7   5  -1  319.17   32.40
  -7   5  -1  336.57   57.39
  -7   5  -1  648.74  157.78
  -7   5  -1  411.86   70.99
  -7   5  -1  314.87   51.69
  -7   5  -1  439.36   41.00
   7  -5   1  308.27   59.79
   7  -5   1  385.16   65.19
   7  -5   1  348.27   48.80
   7  -5   1  331.37   45.50
   7  -5   1  349.47   49.80
   7  -5   1  273.47   39.00
   7  -5   1  358.96   61.19
  -8   5  -1  110.29   63.79
  -8   5  -1   89.79   23.10
  -8   5  -1   45.50   24.70
  -8   5  -1   72.59   22.30
  -8   5  -1   92.49   46.30
  -8   5  -1   61.69   35.90
  -8   5  -1   33.70   25.60
   8  -5   1   43.40   63.79
   8  -5   1   21.40   20.00
   8  -5   1   46.90   25.30
   8  -5   1  183.68   48.10
   8  -5   1   77.29   33.40
   8  -5   1   43.90   21.00
   8  -5   1   80.09   40.70
  -9   5  -1   85.79   34.10
  -9   5  -1   55.69   29.30
  -9   5  -1  -51.39   44.00
  -9   5  -1   45.50   58.49
  -9   5  -1  113.19   47.20
  -9   5  -1   28.60   31.50
   9  -5   1   54.59   28.10
   9  -5   1  105.89   31.70
   9  -5   1   59.19   41.40
   9  -5   1   38.00   62.79
   9  -5   1   61.69   46.60
   9  -5   1   96.19   40.70
   9   4  -1  -14.30   44.50
   9   4  -1   17.00   54.69
   9   4  -1   39.90   59.09
   9   4  -1   52.69   77.29
   9   4  -1   55.19   53.09
  -9  -4   1   14.60   34.00
  -9  -4   1   46.40   41.80
  -9  -4   1   -8.60   63.19
  -9  -4   1  -75.69  100.19
  -9  -4   1  -51.29   59.89
   8   4  -1  118.09   54.39
   8   4  -1  223.88   76.39
   8   4  -1   95.89   49.00
   8   4  -1   56.89   77.79
   8   4  -1   18.30   53.99
   8   4  -1   37.20   48.90
  -8  -4   1  135.19   64.89
  -8  -4   1  148.49   48.90
  -8  -4   1   47.00   66.49
  -8  -4   1  117.39   65.69
   7   4  -1  828.02  160.78
   7   4  -1  912.21  118.39
   7   4  -1  769.32  116.69
   7   4  -1  967.50  133.99
   7   4  -1  950.50  101.39
   7   4  -1  828.62  134.49
   7   4  -1  739.23  103.69
  -7  -4   1  752.62   98.79
  -7  -4   1 1086.19  190.18
  -7  -4   1  807.32   88.49
  -7  -4   1  947.91   89.69
  -7  -4   1 1270.37  143.99
  -7  -4   1 1220.28  163.58
  -7  -4   1  807.52  119.09
   6   4  -1   90.89   48.90
   6   4  -1   48.80   49.10
   6   4  -1   96.09   46.80
   6   4  -1   74.99   41.50
   6   4  -1  120.39   63.19
   6   4  -1  223.08   50.79
  -6  -4   1   63.49   40.10
  -6  -4   1   72.79   34.10
  -6  -4   1  136.09   86.49
  -6  -4   1  182.18   68.69
  -6  -4   1  106.39   52.99
  -6  -4   1  121.19   40.60
  -6  -4   1   68.79   45.40
   5   4  -1 2640.94  158.88
   5   4  -1 2516.65  172.68
   5   4  -1 2301.87  226.88
   5   4  -1 2353.76  152.08
   5   4  -1 2492.55  171.68
   5   4  -1 2516.05  140.49
   5   4  -1 2465.35  172.28
  -5  -4   1 2628.24  158.78
  -5  -4   1 2527.65  146.69
  -5  -4   1 2720.23  150.78
  -5  -4   1 2493.55  177.18
  -5  -4   1 2615.44  117.79
  -5  -4   1 2681.43  191.38
  -5  -4   1 2647.94  169.38
  -5  -4   1 2191.08  199.88
   4   4  -1  346.87   70.19
   4   4  -1  262.27   61.29
   4   4  -1  330.37   60.69
   4   4  -1  316.47   60.49
   4   4  -1  325.97   74.39
   4   4  -1  409.36   60.89
   4   4  -1  260.47   76.59
  -4  -4   1  439.96  100.19
  -4  -4   1  273.67   66.19
  -4  -4   1  296.87   55.79
  -4  -4   1  343.37   59.99
  -4  -4   1  376.66   44.90
  -4  -4   1  329.37   56.29
  -4  -4   1  364.06   66.99
  -4  -4   1  332.97   79.09
   3   4  -1 1399.56  152.28
   3   4  -1 1421.56  106.99
   3   4  -1 1408.56  115.39
   3   4  -1 1439.96  123.59
   3   4  -1 1608.44  106.19
   3   4  -1 1606.14   90.79
  -3  -4   1 1459.45  123.79
  -3  -4   1 1508.95  100.59
  -3  -4   1 1569.44  126.69
  -3  -4   1 1679.53  116.39
  -3  -4   1 1463.85  103.39
  -3  -4   1 1522.25  104.19
  -3  -4   1 1689.93  132.19
   2   4  -1  227.18   45.10
   2   4  -1  233.98   33.60
   2   4  -1  181.08   36.80
   2   4  -1  203.88   39.80
   2   4  -1   79.89   41.40
   2   4  -1  151.88   43.30
   2   4  -1  117.09   43.40
  -2  -4   1  375.56   57.89
  -2  -4   1  202.88   45.40
  -2  -4   1  118.49   30.40
  -2  -4   1  213.88   44.20
  -2  -4   1  181.78   49.99
  -2  -4   1  216.48   49.00
  -2  -4   1  273.67   44.70
   1   4  -1  213.58   54.79
   1   4  -1  327.37   61.69
   1   4  -1  266.87   43.90
   1   4  -1  209.78   28.60
   1   4  -1  214.38   36.50
   1   4  -1  244.58   34.30
   1   4  -1  261.57   50.59
  -1  -4   1  206.88   38.90
  -1  -4   1  208.58   37.20
  -1  -4   1  316.77   49.20
  -1  -4   1  168.68   36.60
  -1  -4   1  206.68   32.20
  -1  -4   1  250.47   52.29
  -1  -4   1  205.08   39.00
   0   4  -1 1561.64   67.19
   0   4  -1 1484.85   64.79
   0   4  -1 1581.64  105.99
   0   4  -1 1600.64   42.70
   0   4  -1 1428.06   91.89
   0   4  -1 1451.45   75.39
   0   4  -1 1639.74   99.79
   0  -4   1 1495.25   87.89
   0  -4   1 1462.55   72.09
   0  -4   1 1570.54   87.29
   0  -4   1 1375.96   78.29
   0  -4   1 1545.45   77.69
   0  -4   1 1579.64   95.79
   0  -4   1 1463.35   61.29
  -1   4  -1   25.90    9.60
  -1   4  -1   34.20   15.60
  -1   4  -1   12.20    7.40
  -1   4  -1   32.70   12.70
  -1   4  -1    1.80    7.20
  -1   4  -1    2.60    8.50
  -1   4  -1   16.90   13.50
  -1   4  -1   16.50   17.90
   1  -4   1   60.79   20.40
   1  -4   1   11.70    8.90
   1  -4   1   11.50   10.60
   1  -4   1   32.20   14.50
   1  -4   1   24.90    9.20
   1  -4   1   22.50    8.80
   1  -4   1   31.80   16.80
   1  -4   1   17.20    8.30
   1  -4   1   24.10    9.90
  -2   4  -1 1103.29   55.99
  -2   4  -1 1109.99   76.29
  -2   4  -1 1196.78   71.89
  -2   4  -1 1051.89   52.39
  -2   4  -1 1164.88   61.89
  -2   4  -1 1204.88   63.79
  -2   4  -1 1192.58   56.89
   2  -4   1 1216.28   71.49
   2  -4   1 1105.79   53.99
   2  -4   1 1134.29   56.49
   2  -4   1 1038.40   40.40
   2  -4   1 1106.59   52.89
   2  -4   1 1105.79   59.89
   2  -4   1 1163.38   51.49
   2  -4   1 1172.88   65.69
   2  -4   1 1071.89   61.49
   2  -4   1 1182.98   76.49
  -3   4  -1    0.10   11.40
  -3   4  -1   10.30   10.90
  -3   4  -1    2.90    7.60
  -3   4  -1  -17.70    9.90
  -3   4  -1   -2.80    8.00
  -3   4  -1    0.00    7.70
  -3   4  -1   -0.40    5.80
   3  -4   1   12.90    6.80
   3  -4   1    2.60    7.30
   3  -4   1    5.80   11.60
   3  -4   1    4.30    9.10
   3  -4   1   -5.50   11.50
   3  -4   1    8.30    7.00
   3  -4   1   14.70    8.10
   3  -4   1    3.80    8.00
  -4   4  -1 2087.79   98.29
  -4   4  -1 2115.59  109.99
  -4   4  -1 2149.98   84.29
  -4   4  -1 2028.70  108.99
  -4   4  -1 2089.39  101.79
  -4   4  -1 2282.67   89.79
  -4   4  -1 2227.28   99.09
   4  -4   1 2207.38  101.59
   4  -4   1 2331.57  117.39
   4  -4   1 2216.98   91.39
   4  -4   1 2224.98   92.99
   4  -4   1 2554.04  120.49
   4  -4   1 1995.30   87.99
   4  -4   1 2143.89   83.69
   4  -4   1 2268.27   98.19
  -5   4  -1   -6.70   14.00
  -5   4  -1    1.20   12.80
  -5   4  -1    7.30    8.70
  -5   4  -1    8.20    9.00
  -5   4  -1   25.60   21.10
  -5   4  -1   13.20   23.10
  -5   4  -1   -4.90   18.80
  -5   4  -1    0.50   10.60
   5  -4   1   -0.30   16.60
   5  -4   1    7.60   15.40
   5  -4   1   16.40   18.30
   5  -4   1    4.20   10.80
   5  -4   1    9.90   10.70
   5  -4   1   10.20   11.20
   5  -4   1   15.40   12.30
   5  -4   1   10.70   11.50
  -6   4  -1 1463.15  116.39
  -6   4  -1 1510.45  113.69
  -6   4  -1 1475.55   69.19
  -6   4  -1 1479.55  104.29
  -6   4  -1 1515.75   75.29
  -6   4  -1 1601.74   85.79
  -6   4  -1 1383.96   87.39
  -6   4  -1 1448.66   97.89
   6  -4   1 1526.05  101.89
   6  -4   1 1393.06   82.09
   6  -4   1 1505.45  103.49
   6  -4   1 1421.46   97.49
   6  -4   1 1482.55   80.79
  -7   4  -1  223.08   55.39
  -7   4  -1  107.19   51.69
  -7   4  -1  172.48   40.00
  -7   4  -1  211.58   32.30
  -7   4  -1  206.38   42.20
  -7   4  -1  187.08   54.39
  -7   4  -1  190.28   33.70
  -7   4  -1  194.28   28.20
   7  -4   1  142.19   33.90
   7  -4   1  172.68   33.50
   7  -4   1  223.98   41.20
   7  -4   1  167.38   43.10
   7  -4   1  156.48   31.20
   7  -4   1  185.28   47.30
   7  -4   1  217.18   49.60
  -8   4  -1  379.86   36.40
  -8   4  -1  354.16   75.19
  -8   4  -1  319.47   42.60
  -8   4  -1  363.56   78.09
  -8   4  -1  320.87   88.69
  -8   4  -1  338.17   48.50
  -8   4  -1  401.06   62.39
  -8   4  -1  311.67   59.89
   8  -4   1  258.37   61.59
   8  -4   1  439.56   73.19
   8  -4   1  393.86   59.79
   8  -4   1  350.46   50.59
   8  -4   1  461.35   74.19
   8  -4   1  344.27   50.69
   8  -4   1  406.36   54.99
  -9   4  -1  900.81   57.69
  -9   4  -1  924.21   78.79
  -9   4  -1 1064.09   94.99
  -9   4  -1  897.01   72.89
  -9   4  -1  749.53  115.89
  -9   4  -1  945.11   86.29
  -9   4  -1  847.42  116.19
   9  -4   1  977.50  129.89
   9  -4   1  724.23   70.99
   9  -4   1  779.12   66.39
   9  -4   1 1061.79   73.19
   9  -4   1 1029.50  101.49
   9  -4   1  768.72   83.19
 -10   4  -1    1.60   33.00
  10  -4   1   -9.50   30.30
  10   3  -1  744.23  153.28
  10   3  -1  633.44  112.29
  10   3  -1  593.94  102.19
  10   3  -1  660.43  104.69
  10   3  -1  618.74  115.29
 -10  -3   1  563.54  102.09
 -10  -3   1  571.34   77.19
 -10  -3   1  861.21  146.29
 -10  -3   1  760.02  105.99
   9   3  -1   -5.40   44.50
   9   3  -1   71.69   88.89
   9   3  -1   75.79   65.19
   9   3  -1   -0.70   45.40
   9   3  -1    3.80  105.79
   9   3  -1   -8.80   39.80
   9   3  -1   11.10   59.49
  -9  -3   1   12.00   37.70
  -9  -3   1    0.60   33.90
  -9  -3   1  -30.30   53.19
  -9  -3   1   63.59   79.99
  -9  -3   1  -74.39   50.69
  -9  -3   1    7.90   97.39
   8   3  -1 1306.77  152.28
   8   3  -1 1576.54  206.48
   8   3  -1 1453.85  132.49
   8   3  -1 1233.68  131.19
   8   3  -1 1419.76  223.98
   8   3  -1 1385.86  121.59
   8   3  -1 1529.95  130.49
  -8  -3   1 1257.67  212.58
  -8  -3   1 1483.75  154.88
  -8  -3   1 1442.66  146.99
  -8  -3   1 1352.96  102.69
  -8  -3   1 1235.58  127.89
  -8  -3   1 1219.28  168.18
   7   3  -1  174.88   64.99
   7   3  -1  261.97   61.19
   7   3  -1  147.39   56.19
   7   3  -1   82.09   60.29
   7   3  -1  206.38   78.49
   7   3  -1  205.38   56.39
   7   3  -1   84.09   49.99
  -7  -3   1  199.38   46.50
  -7  -3   1  122.09   64.79
  -7  -3   1  244.28   68.99
  -7  -3   1   52.39   81.49
  -7  -3   1  209.48   54.79
  -7  -3   1  246.78   80.99
   6   3  -1 3001.70  197.38
   6   3  -1 3085.89  190.08
   6   3  -1 2740.83  167.18
   6   3  -1 3228.08  182.48
   6   3  -1 3228.38  254.47
   6   3  -1 2850.91  166.58
   6   3  -1 2969.20  207.08
  -6  -3   1 3192.48  165.28
  -6  -3   1 3227.78  217.08
  -6  -3   1 2943.51  162.38
  -6  -3   1 2790.62  186.98
  -6  -3   1 3083.89  164.18
  -6  -3   1 3152.58  132.69
  -6  -3   1 2923.91  207.08
  -6  -3   1 2928.21  244.38
   5   3  -1   90.09   60.29
   5   3  -1  108.99   36.20
   5   3  -1  178.98   54.89
   5   3  -1  152.18   55.69
   5   3  -1  128.79   47.10
   5   3  -1  108.79   37.10
  -5  -3   1  104.49   37.50
  -5  -3   1  149.88   32.00
  -5  -3   1  103.29   40.50
  -5  -3   1  290.77   68.99
  -5  -3   1  153.98   39.80
  -5  -3   1   87.39   30.00
  -5  -3   1  105.49   70.69
  -5  -3   1  186.88   61.69
   4   3  -1  630.84   94.49
   4   3  -1  461.05   82.29
   4   3  -1  466.95   62.89
   4   3  -1  689.93   97.19
   4   3  -1  519.05   71.99
   4   3  -1  580.44   77.39
   4   3  -1  536.25  116.89
  -4  -3   1  497.25   81.19
  -4  -3   1  488.55   81.49
  -4  -3   1  616.54   62.39
  -4  -3   1  613.24  120.09
  -4  -3   1  508.85   69.49
  -4  -3   1  553.04   72.39
  -4  -3   1  558.14   53.19
  -4  -3   1  668.33   99.29
   3   3  -1 1103.39   95.99
   3   3  -1  888.91   73.09
   3   3  -1  989.90   81.49
   3   3  -1  849.32   80.89
   3   3  -1 1099.19   73.99
   3   3  -1  748.93  120.89
   3   3  -1 1008.80  100.29
  -3  -3   1 1142.79  105.69
  -3  -3   1 1139.29   81.79
  -3  -3   1  946.81   76.29
  -3  -3   1 1225.28   87.99
  -3  -3   1 1288.27  123.59
  -3  -3   1 1042.20   88.99
  -3  -3   1 1054.29   98.89
  -3  -3   1 1024.90   71.29
   2   3  -1  584.04   85.19
   2   3  -1  531.45   52.19
   2   3  -1  566.84   54.89
   2   3  -1  457.65   68.89
   2   3  -1  511.15   91.39
   2   3  -1  612.74   48.10
   2   3  -1  504.45   55.09
  -2  -3   1  635.54   68.89
  -2  -3   1  518.75   49.20
  -2  -3   1  594.14   57.29
  -2  -3   1  570.74   65.69
  -2  -3   1  594.94   55.49
  -2  -3   1  582.44   60.19
  -2  -3   1  643.04   72.09
   1   3  -1 1639.74   85.09
   1   3  -1 1686.03   87.69
   1   3  -1 1529.85   69.69
   1   3  -1 1497.95  108.09
   1   3  -1 1466.65   75.99
   1   3  -1 1545.35   94.89
  -1  -3   1 1525.25   94.69
  -1  -3   1 1536.75   99.79
  -1  -3   1 1442.26   85.09
  -1  -3   1 1536.75   86.19
  -1  -3   1 1686.43   91.09
  -1  -3   1 1487.85   88.79
  -1  -3   1 1544.85   77.79
   0   3  -1  524.45   47.10
   0   3  -1  462.05   31.50
   0   3  -1  410.06   40.10
   0   3  -1  439.96   28.80
   0   3  -1  478.15   53.09
   0   3  -1  468.25   36.00
   0   3  -1  524.15   48.50
   0  -3   1  479.15   33.70
   0  -3   1  545.25   48.40
   0  -3   1  457.95   41.20
   0  -3   1  550.74   45.50
   0  -3   1  485.55   27.60
   0  -3   1  410.36   40.20
   0  -3   1  465.45   36.90
   0  -3   1  519.65   47.40
  -1   3  -1 7761.12  208.58
  -1   3  -1 7456.05  245.58
  -1   3  -1 7317.97  235.48
  -1   3  -1 7385.56  206.48
  -1   3  -1 7462.55  208.18
  -1   3  -1 7670.73  218.78
  -1   3  -1 7702.53  226.88
   1  -3   1 7614.74  207.08
   1  -3   1 7745.32  226.08
   1  -3   1 7548.54  210.08
   1  -3   1 7754.32  230.28
   1  -3   1 7307.27  207.98
   1  -3   1 8137.89  235.98
   1  -3   1 7796.52  213.38
   1  -3   1 7464.85  231.28
  -2   3  -1  976.30   46.90
  -2   3  -1 1016.30   45.40
  -2   3  -1 1029.30   49.00
  -2   3  -1  968.70   48.10
  -2   3  -1 1008.20   55.19
  -2   3  -1 1075.59   63.19
  -2   3  -1  990.70   60.19
  -2   3  -1 1020.20   49.90
   2  -3   1 1035.80   48.40
   2  -3   1 1065.39   44.80
   2  -3   1  984.90   47.40
   2  -3   1  908.81   51.09
   2  -3   1  969.40   46.10
   2  -3   1 1064.49   61.19
   2  -3   1 1004.60   64.09
   2  -3   1  983.40   56.59
   2  -3   1 1011.30   54.89
  -3   3  -1 3319.87  149.09
  -3   3  -1 3575.84  144.19
  -3   3  -1 3798.02  116.59
  -3   3  -1 3798.42  134.39
  -3   3  -1 3683.53  135.49
  -3   3  -1 3949.00  123.19
  -3   3  -1 3825.62  130.29
  -3   3  -1 3743.53  140.49
   3  -3   1 3548.55  131.79
   3  -3   1 3835.72  125.29
   3  -3   1 3767.32  123.19
   3  -3   1 3667.63  131.59
   3  -3   1 3909.61  124.09
   3  -3   1 3862.01  116.79
   3  -3   1 3857.01  148.49
   3  -3   1 3902.01  152.08
  -4   3  -1  887.51   71.19
  -4   3  -1 1062.89   60.29
  -4   3  -1  863.21   60.99
  -4   3  -1  869.31   65.39
  -4   3  -1 1101.09   49.10
  -4   3  -1  944.61   51.19
  -4   3  -1 1016.20   63.59
  -4   3  -1  996.50   72.39
   4  -3   1 1099.19   57.39
   4  -3   1  914.21   61.29
   4  -3   1 1011.60   59.99
   4  -3   1 1073.69   72.19
   4  -3   1 1055.29   56.59
   4  -3   1  965.20   71.19
   4  -3   1  905.61   48.60
   4  -3   1  967.70   54.19
  -5   3  -1  698.53   73.99
  -5   3  -1  713.63   63.09
  -5   3  -1  769.02   72.89
  -5   3  -1  654.03   56.39
  -5   3  -1  700.03   41.30
  -5   3  -1  747.63   47.60
  -5   3  -1  741.33   62.79
  -5   3  -1  729.83   52.89
   5  -3   1  711.83   66.69
   5  -3   1  734.03   49.60
   5  -3   1  873.11   67.09
   5  -3   1  723.23   51.19
   5  -3   1  769.12   65.79
   5  -3   1  725.03   58.89
   5  -3   1  745.13   51.29
   5  -3   1  837.52   53.29
  -6   3  -1 1886.51   93.29
  -6   3  -1 2035.90  131.99
  -6   3  -1 1973.00  142.89
  -6   3  -1 1858.01  126.59
  -6   3  -1 1954.60   80.49
  -6   3  -1 1977.90   88.89
   6  -3   1 1930.01  133.59
   6  -3   1 2090.89  108.39
   6  -3   1 1804.82   98.89
   6  -3   1 1988.70   95.89
   6  -3   1 2070.89  122.09
   6  -3   1 2036.30  122.09
  -7   3  -1   13.40   44.90
  -7   3  -1   61.89   23.00
  -7   3  -1   17.70   24.20
  -7   3  -1   30.00   15.30
  -7   3  -1   36.50   13.30
  -7   3  -1   16.70   31.70
  -7   3  -1   -2.30   32.20
   7  -3   1    8.60   29.80
   7  -3   1   31.60   22.30
   7  -3   1    2.30   24.20
   7  -3   1    8.70   17.50
   7  -3   1   56.59   24.90
   7  -3   1  111.79   37.20
  -8   3  -1  901.61   54.69
  -8   3  -1  897.91  104.79
  -8   3  -1  921.81   68.69
  -8   3  -1  851.31   99.69
  -8   3  -1 1304.07  177.78
  -8   3  -1 1020.20   65.99
  -8   3  -1  939.01   84.99
   8  -3   1  896.41   69.59
   8  -3   1  834.82   74.89
   8  -3   1  942.81   93.69
   8  -3   1 1012.30  123.49
   8  -3   1  774.42  109.79
   8  -3   1  773.22   71.69
   8  -3   1  956.60   89.59
  -9   3  -1  343.87   61.89
  -9   3  -1  318.47   50.19
  -9   3  -1  324.47  100.59
  -9   3  -1  415.16   39.90
  -9   3  -1  425.96   89.39
  -9   3  -1  427.26   92.39
  -9   3  -1  462.05   47.00
   9  -3   1  448.56   72.49
   9  -3   1  388.76   67.79
   9  -3   1  376.26   51.59
   9  -3   1  434.26   66.29
   9  -3   1  314.07   66.69
   9  -3   1  472.15   98.59
 -10   3  -1  773.82   67.19
 -10   3  -1  571.44   81.09
 -10   3  -1  538.55   48.20
 -10   3  -1  666.83  118.39
 -10   3  -1  500.85  101.69
 -10   3  -1  591.24   56.99
  10  -3   1  560.14   90.69
  10  -3   1  637.74   82.29
  10  -3   1  719.63   92.89
  10  -3   1  746.43  100.59
  10   2  -1  142.09   68.79
  10   2  -1   40.30   43.40
  10   2  -1   49.99   50.89
  10   2  -1   52.09   64.29
  10   2  -1   30.90   62.49
  10   2  -1  151.48   70.69
 -10  -2   1  108.59   49.20
 -10  -2   1   72.49   67.79
 -10  -2   1   68.19   33.60
 -10  -2   1   74.79   54.59
   9   2  -1  300.47   96.29
   9   2  -1  345.87   76.69
   9   2  -1  424.66   90.89
   9   2  -1  315.77   79.19
   9   2  -1  415.16   81.59
   9   2  -1  388.46   78.69
   9   2  -1  496.75  122.99
   9   2  -1  347.07   74.59
  -9  -2   1  454.05   80.69
  -9  -2   1  313.67   97.59
  -9  -2   1  438.06   77.09
  -9  -2   1  451.55   67.09
  -9  -2   1  387.06   96.59
  -9  -2   1  394.96  148.79
   8   2  -1   43.90   57.69
   8   2  -1   22.20   40.10
   8   2  -1   27.60   39.60
   8   2  -1    8.60   52.19
   8   2  -1   -1.20   36.10
   8   2  -1   32.70   40.90
   8   2  -1   29.00   39.20
   8   2  -1  -14.40   36.60
  -8  -2   1   18.30   26.50
  -8  -2   1  -19.80   35.90
  -8  -2   1   13.50   83.09
  -8  -2   1   19.10   23.60
  -8  -2   1    0.30   54.29
  -8  -2   1   48.10   49.10
   7   2  -1  476.45   85.89
   7   2  -1  712.23  102.39
   7   2  -1  601.24   96.39
   7   2  -1  648.04   79.29
   7   2  -1  403.86   73.89
   7   2  -1  462.95  109.39
   7   2  -1  618.34  119.29
   7   2  -1  658.03   91.39
  -7  -2   1  629.74  102.79
  -7  -2   1  620.84   66.19
  -7  -2   1  533.35  108.99
  -7  -2   1  661.13  141.09
  -7  -2   1  463.85  102.39
  -7  -2   1  675.53   74.79
   6   2  -1    2.50   29.80
   6   2  -1   23.50   24.20
   6   2  -1   -6.70   24.40
   6   2  -1   23.80   33.00
   6   2  -1   16.50   26.10
   6   2  -1  -13.10   24.20
   6   2  -1   -6.60   24.50
   6   2  -1   34.10   47.50
  -6  -2   1   19.00   21.40
  -6  -2   1  -22.80   32.30
  -6  -2   1   39.40   36.40
  -6  -2   1  -23.60   29.30
  -6  -2   1   24.20   55.19
  -6  -2   1    6.10   20.30
   5   2  -1  762.82   72.39
   5   2  -1  634.04   90.69
   5   2  -1  762.22   78.39
   5   2  -1  691.03   76.39
   5   2  -1  736.23  130.79
   5   2  -1  736.43   71.59
   5   2  -1  762.22  104.19
   5   2  -1  532.55  115.19
  -5  -2   1  452.25  107.09
  -5  -2   1  715.23   68.19
  -5  -2   1  660.03   96.09
  -5  -2   1  595.84   96.19
  -5  -2   1  756.82   61.49
  -5  -2   1  589.24  107.99
  -5  -2   1  739.13   66.09
   4   2  -1  113.29   39.90
   4   2  -1  185.28   39.60
   4   2  -1  225.38   45.30
   4   2  -1  235.38   55.09
   4   2  -1  241.28   76.99
   4   2  -1  162.58   48.90
   4   2  -1  166.38   38.60
  -4  -2   1  198.48   34.20
  -4  -2   1  206.08   54.89
  -4  -2   1  193.18   40.10
  -4  -2   1  164.68   38.60
  -4  -2   1  181.98   46.30
  -4  -2   1  197.48   46.90
  -4  -2   1  174.78   66.09
  -4  -2   1  184.28   38.00
   3   2  -1    1.80   16.60
   3   2  -1   -4.80   12.10
   3   2  -1   -0.20   18.80
   3   2  -1   19.60   24.30
   3   2  -1   18.70   14.00
   3   2  -1   44.40   30.20
   3   2  -1  -10.60   10.70
  -3  -2   1    4.60   11.80
  -3  -2   1   -6.60   12.60
  -3  -2   1    2.80   10.70
  -3  -2   1  -10.60   33.80
  -3  -2   1   -8.20   15.80
  -3  -2   1   -5.90   18.00
  -3  -2   1    7.80   15.60
   2   2  -1 2143.39  102.99
   2   2  -1 2211.98  101.29
   2   2  -1 2080.29  146.49
   2   2  -1 2303.67  110.19
   2   2  -1 2015.20  115.79
   2   2  -1 2068.19  118.79
  -2  -2   1 2069.49  127.29
  -2  -2   1 2177.88  104.99
  -2  -2   1 2193.68  142.29
  -2  -2   1 1956.40  109.49
  -2  -2   1 2173.78  108.79
   1   2  -1  219.18   22.00
   1   2  -1  273.97   36.40
   1   2  -1  242.28   37.80
   1   2  -1  234.78   33.80
   1   2  -1  215.18   43.80
   1   2  -1  156.28   39.10
   1   2  -1  285.47   37.50
  -1  -2   1  201.68   33.50
  -1  -2   1  188.08   33.90
  -1  -2   1  141.19   30.40
  -1  -2   1  232.98   33.40
  -1  -2   1  177.58   26.20
  -1  -2   1  219.98   35.20
  -1  -2   1  194.28   34.60
   0   2  -1 3760.92  136.69
   0   2  -1 3696.03  145.49
   0   2  -1 3654.03  128.99
   0   2  -1 3609.84  110.99
   0   2  -1 3818.32  136.09
   0   2  -1 3752.02  117.19
   0   2  -1 3878.21  122.99
   0  -2   1 3871.21  105.69
   0  -2   1 3743.03  124.89
   0  -2   1 3740.03  132.49
   0  -2   1 3628.44  127.89
   0  -2   1 3628.64  136.39
   0  -2   1 3878.31  133.79
   0  -2   1 3660.43  116.09
   0  -2   1 3838.22  123.19
  -1   2  -1  422.86   34.30
  -1   2  -1  438.26   24.10
  -1   2  -1  361.16   22.70
  -1   2  -1  390.76   22.70
  -1   2  -1  431.66   28.20
  -1   2  -1  370.66   30.50
  -1   2  -1  399.16   33.60
  -1   2  -1  379.46   26.50
   1  -2   1  394.56   24.00
   1  -2   1  404.26   22.90
   1  -2   1  411.46   22.30
   1  -2   1  407.06   23.30
   1  -2   1  386.76   29.90
   1  -2   1  428.06   25.50
   1  -2   1  384.96   33.30
  -2   2  -1    7.70    4.90
  -2   2  -1    7.00    8.40
  -2   2  -1   22.30    8.00
  -2   2  -1    9.10    6.50
  -2   2  -1    6.10    9.30
  -2   2  -1    7.60    5.10
  -2   2  -1   19.10    8.30
  -2   2  -1   16.20    5.30
  -2   2  -1    5.90    6.30
   2  -2   1    7.90    5.50
   2  -2   1    8.80    4.90
   2  -2   1   15.00    6.30
   2  -2   1    2.20    5.60
   2  -2   1   17.20    9.90
   2  -2   1   10.60    5.00
   2  -2   1   17.30    9.70
   2  -2   1   21.20    7.20
  -3   2  -1 1256.77   70.59
  -3   2  -1 1254.77   61.39
  -3   2  -1 1237.68   53.09
  -3   2  -1 1261.57   61.09
  -3   2  -1 1160.58   68.39
  -3   2  -1 1157.98   46.80
  -3   2  -1 1097.99   70.99
   3  -2   1 1155.98   54.39
   3  -2   1 1086.49   59.49
   3  -2   1 1241.08   56.49
   3  -2   1 1248.28   72.99
   3  -2   1 1177.48   55.29
   3  -2   1 1155.18   61.69
   3  -2   1 1296.67   71.09
   3  -2   1 1185.78   49.00
  -4   2  -1   14.60    6.50
  -4   2  -1   21.60   13.40
  -4   2  -1    1.00    8.70
  -4   2  -1  -10.10   12.30
  -4   2  -1   -8.30   13.00
  -4   2  -1   12.70   13.30
   4  -2   1    3.70   11.20
   4  -2   1   18.10   10.70
   4  -2   1   15.80   12.50
   4  -2   1   20.20   10.10
   4  -2   1    7.70   12.20
   4  -2   1   24.30   10.70
  -5   2  -1   15.40   19.00
  -5   2  -1   11.10   18.10
  -5   2  -1   34.80   16.90
  -5   2  -1   30.60   27.00
  -5   2  -1   16.80    8.40
  -5   2  -1   15.90   10.90
  -5   2  -1   18.40   11.00
   5  -2   1   19.40   11.90
   5  -2   1   38.20   18.10
   5  -2   1   13.80   13.60
   5  -2   1   15.40   16.10
   5  -2   1   10.50   16.80
   5  -2   1   15.70   17.20
  -6   2  -1   42.80   19.00
  -6   2  -1   36.10   33.40
  -6   2  -1   25.70   11.10
  -6   2  -1   52.99   41.00
  -6   2  -1   23.10   24.10
  -6   2  -1   19.70   18.60
  -6   2  -1   21.80   12.30
   6  -2   1   15.20   13.50
   6  -2   1   14.30   17.30
   6  -2   1   18.30   19.70
   6  -2   1    3.30   18.00
   6  -2   1   13.80   16.00
   6  -2   1   67.79   29.40
  -7   2  -1  850.71   51.69
  -7   2  -1  790.72   77.29
  -7   2  -1  826.32   90.59
  -7   2  -1  771.72   61.89
  -7   2  -1  763.92   55.39
  -7   2  -1  909.31  134.59
  -7   2  -1  842.82   89.69
   7  -2   1  755.42   68.39
   7  -2   1  816.12   78.59
   7  -2   1  631.54   81.49
   7  -2   1  786.52  111.59
  -8   2  -1  -19.20   62.29
  -8   2  -1   30.30   17.90
  -8   2  -1   50.59   21.10
  -8   2  -1   23.90   25.90
  -8   2  -1   43.40   45.50
  -8   2  -1   32.90   14.70
  -8   2  -1   65.79   40.80
   8  -2   1   19.30   27.00
   8  -2   1   55.59   30.70
   8  -2   1   18.30   44.30
   8  -2   1   21.90   25.70
   8  -2   1   82.69   37.30
   8  -2   1   53.19   46.40
   8  -2   1   29.90   18.10
  -9   2  -1  532.15   86.99
  -9   2  -1  458.65   42.00
  -9   2  -1  395.06   66.69
  -9   2  -1  436.86   91.99
  -9   2  -1  329.47   81.89
  -9   2  -1  480.45   55.49
  -9   2  -1  425.86  119.09
   9  -2   1  551.24  108.49
   9  -2   1  489.05   92.49
   9  -2   1  402.06   75.49
   9  -2   1  416.06   76.89
   9  -2   1  390.46   67.99
   9  -2   1  354.06   59.19
   9  -2   1  468.35   54.39
 -10   2  -1   45.20   27.80
 -10   2  -1  113.49   75.19
 -10   2  -1   30.90   21.20
 -10   2  -1   44.90   22.10
 -10   2  -1    6.20   45.30
 -10   2  -1  100.59   43.70
  10  -2   1   30.70   37.40
  10  -2   1   51.89   45.40
  10  -2   1   34.40   29.70
  10  -2   1    8.90   27.40
  10   1  -1  807.82  118.09
  10   1  -1 1059.49  130.39
  10   1  -1  772.02  153.18
  10   1  -1  851.01  115.09
  10   1  -1 1021.30  118.99
 -10  -1   1 1050.79   87.59
 -10  -1   1 1015.40  165.68
 -10  -1   1 1020.90  102.59
 -10  -1   1 1155.58  167.28
 -10  -1   1  718.73   97.79
   9   1  -1  -49.60   29.30
   9   1  -1   79.79   58.49
   9   1  -1   41.40   41.10
   9   1  -1  -22.30   39.40
   9   1  -1   33.10   50.19
   9   1  -1   26.50   42.80
   9   1  -1  -29.40   46.90
   9   1  -1   45.30   50.39
  -9  -1   1   18.60   23.40
  -9  -1   1    8.30   93.49
  -9  -1   1    3.50   52.69
  -9  -1   1  -21.50   30.40
  -9  -1   1    7.90   62.59
  -9  -1   1   10.40   34.90
   8   1  -1 2477.85  166.58
   8   1  -1 2313.07  153.38
   8   1  -1 2317.67  152.38
   8   1  -1 2348.86  162.38
   8   1  -1 2580.84  198.28
   8   1  -1 2499.55  161.08
   8   1  -1 2457.55  162.88
   8   1  -1 2383.96  188.88
  -8  -1   1 1835.42  243.28
  -8  -1   1 2625.94  149.88
  -8  -1   1 2300.77  148.09
  -8  -1   1 2384.46  189.48
  -8  -1   1 2360.26  155.48
  -8  -1   1 2514.85  181.38
   7   1  -1  760.52   84.49
   7   1  -1  630.84   93.39
   7   1  -1  632.94   87.89
   7   1  -1  426.66  101.89
   7   1  -1  572.54   86.69
   7   1  -1  534.15  101.99
   7   1  -1  623.54   91.79
  -7  -1   1  708.53  121.49
  -7  -1   1  678.33   92.59
  -7  -1   1  612.84   84.49
  -7  -1   1  435.26  114.39
  -7  -1   1  590.54   96.99
  -7  -1   1  578.94   59.29
   6   1  -1  468.05   71.89
   6   1  -1  555.74   81.29
   6   1  -1  499.65   75.59
   6   1  -1  356.86   89.19
   6   1  -1  523.95   75.79
   6   1  -1  438.46   76.99
   6   1  -1  520.05   93.19
   6   1  -1  595.64   90.59
  -6  -1   1  460.15  118.19
  -6  -1   1  298.57   71.09
  -6  -1   1  401.16   63.89
  -6  -1   1  502.75   55.89
  -6  -1   1  581.94   92.09
   5   1  -1 1844.72  126.49
   5   1  -1 1672.23  109.99
   5   1  -1 1774.72  112.69
   5   1  -1 1574.34  147.69
   5   1  -1 1718.93  115.19
   5   1  -1 1882.21  113.89
   5   1  -1 1647.34  132.49
   5   1  -1 1697.03  119.69
  -5  -1   1 1641.94  123.79
  -5  -1   1 1900.41  129.39
  -5  -1   1 1848.92  108.19
  -5  -1   1 1689.63   97.49
  -5  -1   1 1976.70  173.18
  -5  -1   1 1886.81  139.69
   4   1  -1  124.69   31.40
   4   1  -1   99.19   36.00
   4   1  -1  107.19   29.00
   4   1  -1   61.89   25.20
   4   1  -1  122.99   33.20
   4   1  -1   47.30   32.20
   4   1  -1   82.19   33.70
   4   1  -1   70.29   43.20
  -4  -1   1   81.69   39.70
  -4  -1   1  112.29   27.50
  -4  -1   1  115.79   35.70
  -4  -1   1   67.69   22.60
  -4  -1   1  152.58   34.30
  -4  -1   1  113.69   34.70
  -4  -1   1  126.19   55.69
   3   1  -1 5120.79  187.48
   3   1  -1 4999.10  203.68
   3   1  -1 5135.09  217.98
   3   1  -1 5302.77  198.98
   3   1  -1 4966.90  213.18
   3   1  -1 5381.06  190.78
   3   1  -1 5245.78  192.28
  -3  -1   1 5187.48  208.88
  -3  -1   1 5281.27  185.88
  -3  -1   1 4953.00  184.78
  -3  -1   1 5192.78  184.68
  -3  -1   1 5090.69  178.98
  -3  -1   1 5192.48  201.18
  -3  -1   1 4937.81  253.47
   2   1  -1  220.48   40.50
   2   1  -1  227.38   42.40
   2   1  -1  153.28   31.20
   2   1  -1  280.57   38.40
   2   1  -1  279.67   39.40
   2   1  -1  220.48   33.10
   2   1  -1  235.28   51.99
  -2  -1   1  214.48   32.20
  -2  -1   1  178.18   35.50
  -2  -1   1  302.37   44.50
  -2  -1   1  187.88   30.00
  -2  -1   1  185.18   47.80
  -2  -1   1  169.58   35.30
  -2  -1   1  273.97   38.10
  -2  -1   1  252.27   35.40
   1   1  -1 4347.47  156.08
   1   1  -1 4281.17  152.98
   1   1  -1 4298.97  144.59
   1   1  -1 4424.06  165.78
   1   1  -1 4501.85  144.29
  -1  -1   1 4472.75  147.79
  -1  -1   1 4480.25  144.19
  -1  -1   1 4371.36  169.78
  -1  -1   1 4234.18  150.08
  -1  -1   1 4077.39  142.19
  -1  -1   1 4135.29  156.88
  -1  -1   1 4435.06  161.58
   0   1  -1 1496.95   65.49
   0   1  -1 1483.05   61.39
   0   1  -1 1587.94   53.39
   0   1  -1 1548.05   44.40
   0   1  -1 1524.05   66.89
   0   1  -1 1483.25   63.49
   0  -1   1 1601.04   64.19
   0  -1   1 1540.05   59.89
   0  -1   1 1629.94   71.79
   0  -1   1 1577.44   44.40
   0  -1   1 1547.95   60.69
   0  -1   1 1466.05   52.89
   0  -1   1 1592.74   64.29
  -1   1  -1 2628.34   85.99
  -1   1  -1 2694.33   78.69
  -1   1  -1 2573.94   78.39
  -1   1  -1 2663.13   92.09
  -1   1  -1 2779.92   91.39
  -1   1  -1 2717.33   81.79
  -1   1  -1 2713.03   79.19
  -1   1  -1 2637.74   83.39
   1  -1   1 2675.43   92.99
   1  -1   1 2591.64   83.59
   1  -1   1 2559.34   89.39
   1  -1   1 2669.63   78.59
   1  -1   1 2596.14   82.49
   1  -1   1 2615.74   74.89
   1  -1   1 2569.14   71.39
   1  -1   1 2551.44   78.29
  -2   1  -1  346.47   24.10
  -2   1  -1  262.57   27.30
  -2   1  -1  385.86   26.60
  -2   1  -1  371.16   22.10
  -2   1  -1  356.86   29.00
  -2   1  -1  335.57   28.90
  -2   1  -1  326.47   16.90
   2  -1   1  373.96   27.40
   2  -1   1  365.76   29.50
   2  -1   1  379.36   32.40
   2  -1   1  320.47   22.00
   2  -1   1  312.97   25.50
   2  -1   1  341.87   22.50
   2  -1   1  378.06   18.50
  -3   1  -1  472.05   44.60
  -3   1  -1  560.94   40.60
  -3   1  -1  459.65   36.40
  -3   1  -1  450.25   38.20
  -3   1  -1  490.75   47.10
  -3   1  -1  553.04   28.00
  -3   1  -1  510.05   31.80
   3  -1   1  527.25   36.20
   3  -1   1  569.54   45.60
   3  -1   1  458.65   39.70
   3  -1   1  572.84   35.60
   3  -1   1  547.85   43.00
  -4   1  -1 3772.52  138.19
  -4   1  -1 3627.94  176.58
  -4   1  -1 3955.30  120.49
  -4   1  -1 3953.70  166.98
  -4   1  -1 4091.29  151.68
  -4   1  -1 3694.13  154.28
   4  -1   1 3694.73  156.58
   4  -1   1 3895.21  152.78
   4  -1   1 3645.14  135.89
   4  -1   1 3845.42  160.18
   4  -1   1 3855.71  136.39
   4  -1   1 3835.92  152.88
  -5   1  -1    0.40   15.70
  -5   1  -1   14.10   27.20
  -5   1  -1    6.30   17.70
  -5   1  -1   17.00    8.50
  -5   1  -1   39.90   17.40
  -5   1  -1    7.00   12.10
  -5   1  -1   10.90    9.00
   5  -1   1    3.50   10.10
   5  -1   1    9.00   12.20
   5  -1   1    0.90   19.00
   5  -1   1   14.90   16.70
   5  -1   1    7.00   11.70
   5  -1   1   15.20   16.10
  -6   1  -1 2954.40  169.38
  -6   1  -1 3097.29  123.29
  -6   1  -1 3053.19  130.79
  -6   1  -1 2933.41  144.29
  -6   1  -1 3157.78  174.58
  -6   1  -1 3093.49  208.18
  -6   1  -1 3100.79  136.29
   6  -1   1 3169.78  159.78
   6  -1   1 3257.17  181.18
   6  -1   1 3193.98  160.58
   6  -1   1 3133.49  140.69
   6  -1   1 2924.41  133.59
   6  -1   1 2973.80  150.98
  -7   1  -1  991.60   81.69
  -7   1  -1  639.44   95.29
  -7   1  -1  771.82   56.69
  -7   1  -1  838.62   53.89
  -7   1  -1  765.72   66.09
  -7   1  -1  794.12   92.09
  -7   1  -1  916.51  145.99
   7  -1   1  895.21   81.99
   7  -1   1  778.12   86.89
   7  -1   1  842.42   76.39
   7  -1   1  821.22   67.69
   7  -1   1  707.13  109.59
   7  -1   1  740.43   79.59
  -8   1  -1 1770.92   95.09
  -8   1  -1 1633.44  183.68
  -8   1  -1 1705.73   85.49
  -8   1  -1 1853.11  147.39
  -8   1  -1 1864.31  120.99
  -8   1  -1 1876.01  152.18
   8  -1   1 1404.26  117.59
   8  -1   1 1821.92  129.19
   8  -1   1 1699.23  103.39
   8  -1   1 1876.21  115.79
   8  -1   1 1707.23  135.69
   8  -1   1 1828.72  160.28
   8  -1   1 1651.73  119.99
  -9   1  -1 1025.00   89.69
  -9   1  -1 1040.50  119.89
  -9   1  -1 1049.30   66.69
  -9   1  -1  995.00   82.29
  -9   1  -1  956.70   91.19
  -9   1  -1 1311.67  198.88
  -9   1  -1 1069.79  123.79
   9  -1   1  971.70   79.89
   9  -1   1  842.02   98.49
   9  -1   1  969.70   99.29
   9  -1   1  963.30   94.49
   9  -1   1  961.80   92.79
   9  -1   1 1200.58  124.39
   9  -1   1 1273.97  189.18
 -10   1  -1  144.09   68.19
 -10   1  -1   -1.20   70.69
 -10   1  -1   56.19   36.80
 -10   1  -1   78.29   31.00
 -10   1  -1  140.49   41.40
 -10   1  -1  105.19   28.70
  10  -1   1   99.89   64.69
  10  -1   1  100.99   49.99
  10  -1   1   58.39   30.10
  10  -1   1   43.30   43.20
  10  -1   1   81.09   46.40
  10  -1   1   64.59   38.40
  10   0  -1  497.65   97.99
  10   0  -1  740.63  106.99
  10   0  -1  552.14   90.89
  10   0  -1  568.14   91.29
  10   0  -1  634.14  101.79
 -10   0   1  600.34  120.59
 -10   0   1  516.35   66.19
 -10   0   1  538.15  112.49
 -10   0   1  442.56   79.09
 -10   0   1  486.55   60.69
   9   0  -1  389.06   78.59
   9   0  -1  334.27   72.79
   9   0  -1  355.36   94.99
   9   0  -1  256.27   74.99
   9   0  -1  224.08   62.59
   9   0  -1  282.47   58.79
   9   0  -1  344.67   82.29
  -9   0   1  305.07   62.89
  -9   0   1  329.87   58.39
  -9   0   1  517.15  114.79
  -9   0   1  249.78   44.70
  -9   0   1  295.47   81.99
  -9   0   1  302.67  129.89
   8   0  -1  640.34   93.49
   8   0  -1  715.63  114.79
   8   0  -1  838.72  116.19
   8   0  -1  613.74   88.29
   8   0  -1  572.54   89.19
   8   0  -1  642.84   90.19
   8   0  -1  785.02  123.09
   8   0  -1  774.52   85.29
  -8   0   1  713.03  117.69
  -8   0   1  740.63  113.19
  -8   0   1  723.43   77.89
  -8   0   1  607.94   93.19
  -8   0   1  902.11  178.98
  -8   0   1  820.22   67.99
   7   0  -1   28.90   32.80
   7   0  -1   36.30   26.60
   7   0  -1  -19.60   26.60
   7   0  -1   10.10   27.20
   7   0  -1   16.40   36.80
   7   0  -1  -17.90   21.70
  -7   0   1   -9.80   23.20
  -7   0   1  -33.20   55.99
  -7   0   1   -1.40   18.30
  -7   0   1   12.80   42.90
  -7   0   1   -3.00   34.00
   6   0  -1 1142.29   97.19
   6   0  -1 1040.00  101.69
   6   0  -1 1013.10   86.49
   6   0  -1  872.41  121.79
   6   0  -1 1162.18   99.59
   6   0  -1 1071.19   91.99
   6   0  -1 1082.39  101.39
   6   0  -1  833.32   83.89
  -6   0   1  966.80   88.19
  -6   0   1  917.81  153.38
  -6   0   1 1042.70   99.39
  -6   0   1 1124.29   74.09
  -6   0   1 1221.98   89.39
   5   0  -1 1123.49   81.99
   5   0  -1 1100.39   98.39
   5   0  -1  877.71   77.39
   5   0  -1 1022.90   86.29
   5   0  -1  986.60  103.29
   5   0  -1 1102.69  109.99
   5   0  -1 1091.49   78.89
   5   0  -1 1004.10   86.49
  -5   0   1 1075.29  103.59
  -5   0   1 1034.20   93.09
  -5   0   1 1004.90   79.99
  -5   0   1  948.91  142.49
  -5   0   1 1072.19   77.89
  -5   0   1 1102.49   72.99
   4   0  -1 2374.96  155.68
   4   0  -1 2366.76  127.29
   4   0  -1 2318.77  114.09
   4   0  -1 2081.99  124.69
   4   0  -1 2362.06  114.49
   4   0  -1 2111.69  114.49
   4   0  -1 2274.97  126.59
   4   0  -1 2297.47  125.99
  -4   0   1 2148.58  119.39
  -4   0   1 2242.08  136.89
  -4   0   1 2170.18  171.28
  -4   0   1 2463.25  124.99
  -4   0   1 2439.76  114.09
  -4   0   1 2208.48  128.19
   3   0  -1    2.70   10.80
   3   0  -1   -5.80   15.50
   3   0  -1   25.40   21.90
   3   0  -1    8.90   12.90
   3   0  -1   30.20   15.00
   3   0  -1   20.80   16.20
   3   0  -1   36.40   20.50
   3   0  -1    6.30    9.60
  -3   0   1   -2.20    7.90
  -3   0   1   14.80   14.60
  -3   0   1    8.10   16.60
  -3   0   1    9.80   22.40
  -3   0   1   45.70   15.70
  -3   0   1   -6.20   11.40
  -3   0   1    2.40   11.90
   2   0  -1 7089.69  225.58
   2   0  -1 6450.35  228.78
   2   0  -1 6970.00  264.07
   2   0  -1 6858.11  227.48
   2   0  -1 7265.37  213.58
   2   0  -1 6845.91  223.48
   2   0  -1 7025.80  224.08
   2   0  -1 7321.07  217.28
  -2   0   1 7170.18  223.48
  -2   0   1 6719.73  206.68
  -2   0   1 6603.34  224.78
  -2   0   1 7161.48  208.58
  -2   0   1 7053.09  230.58
   1   0  -1 2278.37   91.29
   1   0  -1 2336.07   96.39
   1   0  -1 2495.15   98.49
   1   0  -1 2374.26   83.19
   1   0  -1 2366.36   86.09
   1   0  -1 2599.54   96.69
   1   0  -1 2335.87  112.09
   1   0  -1 2467.45   99.09
  -1   0   1 2394.46   83.89
  -1   0   1 2454.15   91.49
  -1   0   1 2496.95   94.69
  -1   0   1 2539.75   86.09
  -1   0   1 2368.46   95.59
  -1   0  -1 4355.16  113.79
  -1   0  -1 4180.18  122.39
  -1   0  -1 4278.67  122.39
   1   0   1 4177.78  125.69
   1   0   1 4280.87  113.69
   1   0   1 4329.47  120.99
   1   0   1 4449.55  114.49
  -2   0  -1   61.09   11.70
  -2   0  -1   79.89   15.70
  -2   0  -1  108.99   18.90
  -2   0  -1   87.09   19.50
  -2   0  -1   78.79   16.90
  -2   0  -1  106.99   14.30
   2   0   1   92.89   18.80
   2   0   1   80.89   16.40
   2   0   1  109.19   20.90
   2   0   1   86.09   12.50
   2   0   1  115.79   18.40
   2   0   1   80.29   12.50
  -3   0  -1 4391.06  133.09
  -3   0  -1 4300.87  162.28
  -3   0  -1 4046.60  145.69
  -3   0  -1 4153.08  148.49
  -3   0  -1 4205.38  177.88
  -3   0  -1 3967.00  148.49
   3   0   1 4506.55  150.88
   3   0   1 4147.08  162.98
   3   0   1 4110.39  138.29
   3   0   1 4246.28  136.99
   3   0   1 4028.20  161.58
   3   0   1 3861.11  152.98
  -4   0  -1 1040.70   75.39
  -4   0  -1 1123.69   79.99
  -4   0  -1  984.20   54.09
  -4   0  -1 1001.10   68.59
  -4   0  -1  779.62   83.99
  -4   0  -1 1004.60   67.69
   4   0   1 1172.18   88.59
   4   0   1 1016.50   61.99
   4   0   1 1034.40   74.69
   4   0   1 1073.09   79.69
   4   0   1 1067.69   64.49
   4   0   1 1130.29   70.49
  -5   0  -1 2283.77  160.98
  -5   0  -1 2069.69  110.19
  -5   0  -1 1916.11  123.29
  -5   0  -1 1978.70  108.89
  -5   0  -1 1988.50  124.89
  -5   0  -1 2067.09   89.89
   5   0   1 1993.50  118.89
   5   0   1 2008.00  123.59
   5   0   1 2017.00  111.09
   5   0   1 2090.89  103.79
   5   0   1 2019.40  103.89
   5   0   1 2181.58  136.39
  -6   0  -1 1899.11  109.89
  -6   0  -1 1768.12  106.29
  -6   0  -1 1619.64  157.28
  -6   0  -1 1869.81  205.38
  -6   0  -1 1782.22   89.79
   6   0   1 1736.13  116.59
   6   0   1 1794.92  103.39
   6   0   1 1681.23  135.89
   6   0   1 1695.63  108.39
   6   0   1 1611.44   96.09
   6   0   1 1803.02  114.89
   6   0   1 1885.71  126.69
  -7   0  -1  152.88   50.09
  -7   0  -1  144.19   37.40
  -7   0  -1  128.29   68.29
  -7   0  -1   70.89   21.50
  -7   0  -1  181.98   42.20
  -7   0  -1  109.19   46.10
   7   0   1   75.89   50.19
   7   0   1  108.79   39.20
   7   0   1   51.39   30.70
   7   0   1  197.88   51.89
   7   0   1   87.39   39.50
   7   0   1   83.09   30.40
  -8   0  -1  348.17   60.49
  -8   0  -1  197.88   36.80
  -8   0  -1  131.79   55.49
  -8   0  -1  230.88   96.29
  -8   0  -1  171.88   65.09
   8   0   1  155.88   50.19
   8   0   1  199.78   53.79
   8   0   1  260.17   77.09
   8   0   1  264.87   62.49
   8   0   1  215.58   57.59
   8   0   1  258.57   50.59
   8   0   1  206.28   45.20
  -9   0  -1    0.50   23.40
  -9   0  -1  -28.60   24.70
  -9   0  -1  -30.50   98.89
  -9   0  -1    7.90   43.00
  -9   0  -1   52.39   56.49
  -9   0  -1    8.00   19.20
  -9   0  -1   13.60   17.70
   9   0   1   23.70   33.30
   9   0   1  -33.70   29.20
   9   0   1    5.80   31.10
   9   0   1  -15.30   22.70
   9   0   1   -3.50   42.20
   9   0   1   -2.50   31.30
   9   0   1  -35.00   39.00
 -10   0  -1  155.78   47.60
 -10   0  -1  173.58   68.89
 -10   0  -1  141.39   35.20
 -10   0  -1  121.59   71.79
 -10   0  -1  163.98   35.70
 -10   0  -1  226.78   52.59
  10   0   1   26.90   51.49
  10   0   1  152.48   53.39
  10   0   1  179.68   48.60
  10   0   1   71.19  113.89
  10   0   1  269.87   71.29
  10   0   1  249.38   63.29
  10   0   1  196.98   60.79
  10   0   1  164.18   62.19
 -11   0  -1   44.20   25.00
 -11   0  -1   36.80   72.19
 -11   0  -1   -8.60   23.30
 -11   0  -1  -25.90   41.30
  11   0   1   56.79   69.89
  11   0   1   30.50   38.50
  11   0   1  -10.50   46.30
  11   0   1   36.70   49.50
  11   0   1   92.49   57.69
  10  -1  -1  367.36   78.29
  10  -1  -1  312.67   91.89
  10  -1  -1  272.57   62.59
  10  -1  -1  301.37   71.09
  10  -1  -1  344.47   76.79
 -10   1   1  386.66   51.29
 -10   1   1  320.77   55.89
 -10   1   1  666.03  123.19
 -10   1   1  302.17   50.89
 -10   1   1  307.87   86.49
   9  -1  -1    2.00   36.20
   9  -1  -1   93.89   70.49
   9  -1  -1   43.50   41.90
   9  -1  -1   60.69   40.20
   9  -1  -1   65.59   52.49
   9  -1  -1   28.40   42.40
   9  -1  -1   57.89   40.70
   9  -1  -1   67.19   39.10
  -9   1   1   60.79   30.10
  -9   1   1   54.49   50.39
  -9   1   1  114.39  104.19
  -9   1   1   85.39   27.60
  -9   1   1   45.60   62.29
  -9   1   1   11.70   26.70
  -9   1   1  -24.70   30.00
   8  -1  -1   39.40   34.00
   8  -1  -1  -26.50   33.80
   8  -1  -1    1.70   32.80
   8  -1  -1    3.60   23.20
   8  -1  -1   37.30   36.20
   8  -1  -1   51.49   52.99
   8  -1  -1   33.80   36.10
  -8   1   1   42.40   31.70
  -8   1   1   18.10   15.90
  -8   1   1   27.50   18.00
  -8   1   1   16.40   23.80
  -8   1   1   29.50   37.10
  -8   1   1   67.39   77.79
  -8   1   1   63.29   51.09
   7  -1  -1  977.90   85.99
   7  -1  -1  987.40   87.39
   7  -1  -1  671.33  112.29
   7  -1  -1  885.41   90.39
   7  -1  -1  895.71  133.49
   7  -1  -1  890.91   99.89
  -7   1   1  902.81  101.99
  -7   1   1  937.11   65.49
  -7   1   1  904.51  124.49
  -7   1   1 1053.49  171.98
  -7   1   1  936.71   79.39
  -7   1   1 1044.80   79.59
  -7   1   1 1049.79   70.19
   6  -1  -1   27.00   23.70
   6  -1  -1    4.50   34.60
   6  -1  -1   35.30   27.30
   6  -1  -1   14.50   25.90
   6  -1  -1   40.20   22.00
   6  -1  -1   15.90   28.60
   6  -1  -1   61.49   29.40
  -6   1   1   40.80   41.40
  -6   1   1   34.10   15.60
  -6   1   1   11.90   28.90
  -6   1   1   33.50   21.00
  -6   1   1   23.70   15.10
  -6   1   1  -24.80   50.59
  -6   1   1   33.60   22.00
   5  -1  -1 3210.68  170.28
   5  -1  -1 3373.86  161.78
   5  -1  -1 3192.48  144.29
   5  -1  -1 3280.27  152.08
   5  -1  -1 3152.48  154.58
   5  -1  -1 2941.51  172.28
   5  -1  -1 3389.86  175.18
  -5   1   1 3290.27  130.09
  -5   1   1 3434.56  181.88
  -5   1   1 3209.98  214.88
  -5   1   1 3350.76  128.59
  -5   1   1 3526.85  181.38
  -5   1   1 3365.86  141.09
  -5   1   1 3277.37  145.69
   4  -1  -1  403.16   60.49
   4  -1  -1  543.45   61.29
   4  -1  -1  667.13   92.99
   4  -1  -1  612.34   56.99
   4  -1  -1  592.04   51.59
   4  -1  -1  585.74   50.09
   4  -1  -1  589.84   56.09
  -4   1   1  562.14   47.20
  -4   1   1  585.14   42.00
  -4   1   1  566.24   42.90
  -4   1   1  414.16   43.20
  -4   1   1  638.74   92.39
  -4   1   1  425.86   64.49
   3  -1  -1 6837.52  216.18
   3  -1  -1 6653.73  241.78
   3  -1  -1 6901.51  211.78
   3  -1  -1 6635.24  241.78
   3  -1  -1 6790.22  226.78
   3  -1  -1 7055.59  237.68
   3  -1  -1 6805.12  228.68
  -3   1   1 6506.35  210.28
  -3   1   1 6772.42  268.87
  -3   1   1 6878.81  201.28
  -3   1   1 7175.48  211.68
  -3   1   1 6880.61  239.68
  -3   1   1 6815.62  201.88
   2  -1  -1  264.07   30.50
   2  -1  -1  360.66   35.30
   2  -1  -1  351.96   27.80
   2  -1  -1  355.16   31.90
   2  -1  -1  336.67   31.10
   2  -1  -1  386.66   29.20
  -2   1   1  368.96   25.20
  -2   1   1  361.86   33.50
  -2   1   1  303.37   44.50
  -2   1   1  286.97   44.30
  -2   1   1  357.76   25.40
  -2   1   1  359.36   25.00
  -2   1   1  391.36   38.50
  -2   1   1  365.26   38.80
   1  -1  -1  635.14   32.30
   1  -1  -1  650.83   28.90
   1  -1  -1  684.63   29.50
   1  -1  -1  649.74   35.40
   1  -1  -1  664.93   27.30
   1  -1  -1  655.63   29.70
   1  -1  -1  583.64   45.00
   1  -1  -1  646.64   36.50
  -1   1   1  671.73   32.10
  -1   1   1  694.23   34.50
  -1   1   1  662.03   45.70
  -1   1   1  668.83   40.40
  -1   1   1  675.33   32.20
  -1   1   1  672.23   23.10
  -1   1   1  653.53   28.50
  -1   1   1  696.13   30.10
  -1   1   1  707.93   29.00
   0  -1  -1 4602.44  110.89
   0  -1  -1 4500.55  112.19
   0  -1  -1 4570.04  139.19
   0  -1  -1 4539.95  119.69
   0  -1  -1 4648.73  116.49
   0   1   1 3915.01  138.69
   0   1   1 4149.18  114.09
   0   1   1 4149.58  112.09
   0   1   1 4291.67  116.39
  -1  -1  -1  261.47   27.90
  -1  -1  -1  230.98   16.30
  -1  -1  -1  262.07   21.00
  -1  -1  -1  251.87   16.10
  -1  -1  -1  221.68   20.00
  -1  -1  -1  244.88   17.70
  -1  -1  -1  241.38   15.10
   1   1   1  252.17   14.70
   1   1   1  257.97   25.80
   1   1   1  236.68   15.40
   1   1   1  244.08   19.80
   1   1   1  236.18   21.60
   1   1   1  262.87   16.30
  -2  -1  -1 2144.29   77.39
  -2  -1  -1 2254.07   90.09
  -2  -1  -1 2136.39   85.09
  -2  -1  -1 2188.68  113.59
  -2  -1  -1 2066.69   92.69
  -2  -1  -1 2283.17  102.79
  -2  -1  -1 2133.49   82.69
   2   1   1 2168.08   79.89
   2   1   1 2165.68   82.69
   2   1   1 2087.09  109.19
   2   1   1 2223.58   85.89
   2   1   1 2251.97   94.99
   2   1   1 2275.97   86.19
  -3  -1  -1  104.99   25.70
  -3  -1  -1   94.09   25.10
  -3  -1  -1   95.09   25.40
  -3  -1  -1   77.09   16.00
  -3  -1  -1  106.89   22.40
  -3  -1  -1   78.19   30.30
   3   1   1   97.79   26.20
   3   1   1  141.69   26.40
   3   1   1   86.29   19.10
   3   1   1   73.99   29.50
   3   1   1  132.19   26.20
   3   1   1   93.99   19.60
   3   1   1  129.09   34.30
  -4  -1  -1 2518.25  136.09
  -4  -1  -1 2635.94  107.69
  -4  -1  -1 2453.05  133.39
  -4  -1  -1 2662.83  158.98
  -4  -1  -1 2926.01  140.09
  -4  -1  -1 2563.94  171.58
   4   1   1 2846.32  161.18
   4   1   1 2747.03  125.19
   4   1   1 2424.76  150.48
   4   1   1 2596.44  119.69
   4   1   1 2706.63  122.69
   4   1   1 2954.30  137.09
   4   1   1 2670.33  114.19
  -5  -1  -1  265.57   44.20
  -5  -1  -1  257.57   52.99
  -5  -1  -1  284.87   50.79
  -5  -1  -1  312.17   35.10
  -5  -1  -1  336.57   76.09
  -5  -1  -1  319.07   60.39
   5   1   1  262.77   45.10
   5   1   1  280.27   45.90
   5   1   1  184.68   50.19
   5   1   1  352.06   54.99
   5   1   1  309.87   52.69
   5   1   1  245.68   38.50
  -6  -1  -1 1536.35   86.29
  -6  -1  -1 1508.15  123.19
  -6  -1  -1 1393.86  124.69
  -6  -1  -1 1549.94  109.29
  -6  -1  -1 1706.93  105.39
   6   1   1 1527.15  127.39
   6   1   1 1729.93  104.09
   6   1   1 1660.83  108.69
   6   1   1 1335.67   93.59
   6   1   1 1481.35  111.39
   6   1   1 1690.43   99.69
   6   1   1 1561.64  112.89
  -7  -1  -1  430.06   47.80
  -7  -1  -1  291.87   57.29
  -7  -1  -1  346.67   73.09
  -7  -1  -1  476.55  122.19
  -7  -1  -1  366.36   61.09
  -7  -1  -1  482.45   97.99
   7   1   1  424.06   62.59
   7   1   1  349.07   54.89
   7   1   1  339.97   71.79
   7   1   1  403.66   67.09
   7   1   1  465.65   73.89
   7   1   1  425.16   64.59
   7   1   1  331.87   72.29
   7   1   1  435.26   73.49
  -8  -1  -1  213.48   40.30
  -8  -1  -1  228.68   73.59
  -8  -1  -1  442.36   93.19
  -8  -1  -1  252.27   98.89
  -8  -1  -1  185.78   47.70
  -8  -1  -1  182.18   48.70
   8   1   1  225.78   47.10
   8   1   1  282.27   62.99
   8   1   1  209.28   53.69
   8   1   1  206.58   68.09
   8   1   1  297.67   64.59
   8   1   1  181.38   46.20
   8   1   1  319.67   73.49
   8   1   1  189.88   67.19
  -9  -1  -1 1095.79  155.38
  -9  -1  -1 1034.50  280.47
  -9  -1  -1  707.43   61.89
  -9  -1  -1  756.72  123.39
  -9  -1  -1  772.12   85.99
  -9  -1  -1  771.72   85.69
   9   1   1  740.43  132.29
   9   1   1  857.71   99.69
   9   1   1  776.42  108.29
   9   1   1  751.52  102.59
   9   1   1  606.94   93.09
   9   1   1  687.73  108.29
   9   1   1  942.31   99.29
 -10  -1  -1    0.00   72.09
 -10  -1  -1  -13.70   32.90
 -10  -1  -1   38.10  124.59
 -10  -1  -1  -10.70   51.19
 -10  -1  -1   44.80   36.00
 -10  -1  -1   24.20   26.90
  10   1   1   18.80   56.09
  10   1   1   44.90   48.40
  10   1   1    9.50   41.60
  10   1   1    5.10   41.60
  10   1   1   49.90   47.80
  10   1   1  -20.10   51.19
  10   1   1  -11.20   27.60
 -11  -1  -1 1131.49  169.38
 -11  -1  -1 1004.40  108.69
 -11  -1  -1 1094.59   84.49
 -11  -1  -1  829.32   93.19
  11   1   1  978.30  120.09
  11   1   1  889.51   90.89
  11   1   1 1124.59  124.79
  11   1   1 1036.10  133.49
  11   1   1 1188.48  147.59
  10  -2  -1 1017.20  102.59
  10  -2  -1  673.63  101.29
  10  -2  -1 1032.10  109.19
  10  -2  -1  969.20  102.59
  10  -2  -1  894.01  114.39
 -10   2   1  868.41   71.99
 -10   2   1  959.70   67.99
 -10   2   1  755.62  123.69
 -10   2   1 1113.49  164.98
 -10   2   1  915.21   76.19
 -10   2   1  835.62   89.69
   9  -2  -1   64.99   39.00
   9  -2  -1   55.59   39.60
   9  -2  -1  114.99   70.49
   9  -2  -1    5.90   24.50
   9  -2  -1   29.70   38.70
   9  -2  -1   13.20   35.60
  -9   2   1   56.49   98.69
  -9   2   1   21.80   45.90
  -9   2   1   43.40   23.30
  -9   2   1   52.59   35.60
  -9   2   1   51.49   25.80
  -9   2   1   22.80   52.69
   8  -2  -1 1671.13  124.79
   8  -2  -1 1362.46  134.19
   8  -2  -1 1396.16  128.39
   8  -2  -1 1641.14  116.39
   8  -2  -1 1365.06   97.69
   8  -2  -1  997.50  135.19
   8  -2  -1 1183.58  103.89
  -8   2   1 1326.07  197.08
  -8   2   1 1193.78  128.99
  -8   2   1 1373.86   82.59
  -8   2   1 1398.16  104.69
  -8   2   1 1355.86   84.49
  -8   2   1 1253.27   74.09
  -8   2   1 1291.17  126.39
   7  -2  -1 1835.32  121.69
   7  -2  -1 1906.71  153.78
   7  -2  -1 1993.00  119.19
   7  -2  -1 1807.62  142.79
   7  -2  -1 1747.03  122.99
   7  -2  -1 1973.70  124.79
  -7   2   1 2049.40   95.39
  -7   2   1 1777.32  181.98
  -7   2   1 1841.42  146.29
  -7   2   1 2001.70  147.09
  -7   2   1 1958.50  101.29
  -7   2   1 1998.30   97.69
  -7   2   1 1936.01  114.99
   6  -2  -1 2030.30  147.09
   6  -2  -1 1918.81  120.69
   6  -2  -1 2086.79  126.19
   6  -2  -1 1977.60  109.99
   6  -2  -1 1985.40  137.09
   6  -2  -1 1926.61  144.39
   6  -2  -1 1989.80  114.29
  -6   2   1 1985.80   96.79
  -6   2   1 1906.21   92.79
  -6   2   1 2072.99  130.19
  -6   2   1 1962.70   90.19
  -6   2   1 1906.51  165.78
  -6   2   1 1833.32  135.89
   5  -2  -1 1714.63  104.69
   5  -2  -1 1554.64   93.59
   5  -2  -1 1581.04   90.19
   5  -2  -1 1659.13  113.19
   5  -2  -1 1698.53  105.79
   5  -2  -1 1506.65   92.99
   5  -2  -1 1641.94  125.79
  -5   2   1 1571.14   79.19
  -5   2   1 1741.83  146.39
  -5   2   1 1545.25   78.39
  -5   2   1 1614.84   74.99
  -5   2   1 1507.25  113.69
  -5   2   1 1596.14   92.09
   4  -2  -1  608.84   52.19
   4  -2  -1  641.34   51.99
   4  -2  -1  510.85   51.09
   4  -2  -1  496.15   74.89
   4  -2  -1  596.44   54.49
   4  -2  -1  551.84   46.40
   4  -2  -1  526.45   49.00
  -4   2   1  594.74   39.10
  -4   2   1  568.64   48.30
  -4   2   1  617.44   86.59
  -4   2   1  607.94   61.39
  -4   2   1  541.15   55.99
  -4   2   1  584.74   39.60
  -4   2   1  569.94   39.80
   3  -2  -1 3024.70  146.49
   3  -2  -1 2868.91  117.49
   3  -2  -1 2818.32  107.79
   3  -2  -1 2935.71  115.79
   3  -2  -1 2987.30  115.09
   3  -2  -1 2985.80  115.99
   3  -2  -1 2931.51  121.79
  -3   2   1 2838.42   97.99
  -3   2   1 2955.40   97.79
  -3   2   1 2927.01   99.79
  -3   2   1 2857.91  141.79
  -3   2   1 2920.31  126.69
  -3   2   1 3066.09  128.09
  -3   2   1 3093.29  115.19
   2  -2  -1 1424.96   56.49
   2  -2  -1 1324.87   84.79
   2  -2  -1 1283.47   59.19
   2  -2  -1 1464.15   62.29
   2  -2  -1 1493.75   56.09
   2  -2  -1 1354.56   62.69
   2  -2  -1 1371.36   54.69
   2  -2  -1 1405.56   58.59
  -2   2   1 1425.26   53.99
  -2   2   1 1419.16   67.59
  -2   2   1 1414.56   50.29
  -2   2   1 1406.96   63.89
  -2   2   1 1298.57   58.19
  -2   2   1 1407.46   51.49
  -2   2   1 1395.96   70.49
   1  -2  -1 2352.06   66.99
   1  -2  -1 2234.18   72.39
   1  -2  -1 2332.07   68.29
   1  -2  -1 2214.38   78.49
   1  -2  -1 2339.07  106.09
   1  -2  -1 2227.18   64.89
   1  -2  -1 2253.07   76.09
   1  -2  -1 2313.67   69.49
   1  -2  -1 2335.27   71.79
   1  -2  -1 2178.78   72.89
   1  -2  -1 2281.97   73.89
  -1   2   1 2288.77   71.19
  -1   2   1 2224.98   74.59
  -1   2   1 2279.57   71.49
  -1   2   1 2207.78   71.39
  -1   2   1 2302.07   76.89
   0  -2  -1  980.60   38.10
   0  -2  -1 1018.70   39.10
   0  -2  -1 1062.09   34.70
   0  -2  -1 1014.60   29.20
   0  -2  -1  962.60   39.70
   0  -2  -1 1011.00   36.20
   0  -2  -1 1041.50   41.50
   0  -2  -1 1003.30   54.79
   0  -2  -1 1013.30   38.00
   0  -2  -1  935.61   37.30
   0  -2  -1 1056.09   36.80
   0   2   1  995.30   38.70
   0   2   1  960.30   35.90
   0   2   1  898.21   39.10
   0   2   1 1011.10   41.20
   0   2   1  994.20   35.80
   0   2   1 1023.30   37.50
   0   2   1 1031.30   37.80
  -1  -2  -1 4355.36  134.29
  -1  -2  -1 4202.98  142.09
  -1  -2  -1 4220.98  127.09
  -1  -2  -1 4479.15  143.19
  -1  -2  -1 4390.96  167.18
  -1  -2  -1 4206.78  141.29
  -1  -2  -1 4476.55  133.19
  -1  -2  -1 4594.84  131.99
   1   2   1 4480.65  171.98
   1   2   1 4434.76  132.39
   1   2   1 4449.06  146.39
   1   2   1 4398.96  135.49
   1   2   1 4275.87  133.99
   1   2   1 4402.96  124.39
   1   2   1 4393.36  133.89
  -2  -2  -1 3179.88  132.09
  -2  -2  -1 3030.60  109.79
  -2  -2  -1 3283.77  131.49
  -2  -2  -1 3034.20  117.39
  -2  -2  -1 3045.80  114.59
   2   2   1 3051.79  158.28
   2   2   1 3264.37  120.49
   2   2   1 3053.49  110.09
   2   2   1 3070.69  126.19
   2   2   1 3028.00  114.69
   2   2   1 3021.60  114.29
   2   2   1 3179.98  133.59
  -3  -2  -1 4392.26  165.38
  -3  -2  -1 4561.44  177.88
  -3  -2  -1 4854.51  238.98
  -3  -2  -1 4811.22  194.28
  -3  -2  -1 4914.71  191.08
  -3  -2  -1 4820.92  174.78
   3   2   1 4726.13  174.18
   3   2   1 4604.64  168.58
   3   2   1 4878.51  199.58
   3   2   1 4630.94  170.58
   3   2   1 4868.21  230.18
   3   2   1 4423.06  248.98
   3   2   1 4921.41  172.48
  -4  -2  -1 2312.97  178.28
  -4  -2  -1 2148.09  108.49
  -4  -2  -1 2204.48  135.99
  -4  -2  -1 2369.46  114.89
  -4  -2  -1 2187.78  132.69
  -4  -2  -1 2180.88  102.79
  -4  -2  -1 2194.48  131.29
   4   2   1 2209.48   82.49
   4   2   1 1997.00  106.59
   4   2   1 2086.29  110.89
   4   2   1 2211.88  115.19
   4   2   1 2156.08  137.49
   4   2   1 2375.76  130.09
   4   2   1 2218.88  114.99
   4   2   1 2197.58  154.88
  -5  -2  -1    8.20   14.10
  -5  -2  -1    2.50   21.60
  -5  -2  -1   52.89   31.20
  -5  -2  -1   25.20   42.60
  -5  -2  -1   11.80   13.90
  -5  -2  -1   23.70   27.90
   5   2   1   17.80   19.30
   5   2   1   30.10   19.80
   5   2   1   12.10   19.20
   5   2   1    4.20   12.50
   5   2   1   21.50   30.80
   5   2   1   50.29   23.40
   5   2   1   31.80   21.10
   5   2   1   37.20   32.40
  -6  -2  -1 3520.15  165.48
  -6  -2  -1 3234.38  187.48
  -6  -2  -1 3381.26  199.78
  -6  -2  -1 3215.28  193.98
  -6  -2  -1 3395.36  147.29
   6   2   1 3169.08  167.28
   6   2   1 3419.46  143.19
   6   2   1 3418.96  205.28
   6   2   1 3047.20  173.88
   6   2   1 3585.14  168.68
   6   2   1 3581.84  175.28
   6   2   1 3723.13  226.38
   6   2   1 3300.67  200.58
  -7  -2  -1  372.86   63.09
  -7  -2  -1  269.57   79.99
  -7  -2  -1  305.07   73.49
  -7  -2  -1  297.97  108.69
  -7  -2  -1  396.96   73.59
  -7  -2  -1  349.77   51.49
   7   2   1  409.66   68.59
   7   2   1  306.57   57.89
   7   2   1  304.17   73.59
   7   2   1  573.04  111.89
   7   2   1  331.57   58.99
   7   2   1  346.17   67.99
   7   2   1  414.36   74.29
   7   2   1  469.75   65.99
  -8  -2  -1  647.64   94.69
  -8  -2  -1  744.53  108.79
  -8  -2  -1  408.46  124.69
  -8  -2  -1  634.14  118.09
  -8  -2  -1  755.62   81.69
   8   2   1  902.21  112.49
   8   2   1  810.82   85.59
   8   2   1  752.42   77.59
   8   2   1  564.04  108.69
   8   2   1  813.32   97.99
   8   2   1  949.11   98.69
   8   2   1  889.21  128.89
   8   2   1  830.82   94.39
  -9  -2  -1 1221.78  267.67
  -9  -2  -1 1223.18   89.19
  -9  -2  -1 1525.85  266.47
  -9  -2  -1 1054.89  151.28
  -9  -2  -1  979.00  104.59
   9   2   1 1033.10  102.99
   9   2   1 1170.38  117.99
   9   2   1 1248.08  104.29
   9   2   1 1168.28  161.38
   9   2   1 1268.47  106.19
   9   2   1  854.31  133.49
   9   2   1  892.61  100.39
   9   2   1 1235.28  131.09
 -10  -2  -1  234.68   64.89
 -10  -2  -1  221.68   46.10
 -10  -2  -1  207.08   64.29
 -10  -2  -1  181.98  131.29
 -10  -2  -1  306.87   91.29
 -10  -2  -1  299.77  105.69
  10   2   1  205.48   73.69
  10   2   1  262.67   58.59
  10   2   1  353.46   73.69
  10   2   1  397.06   88.59
  10   2   1  457.15   85.69
  10   2   1  223.38   63.49
 -11  -2  -1  460.15  122.89
 -11  -2  -1  422.46   79.79
 -11  -2  -1  377.46   58.99
  11   2   1  396.46   96.59
  11   2   1  579.54  101.39
  11   2   1  625.14   92.89
  11   2   1  276.17   83.79
  10  -3  -1  271.97   74.99
  10  -3  -1  373.06   64.19
  10  -3  -1  265.57   60.49
  10  -3  -1  316.37   68.09
 -10   3   1  259.77   43.50
 -10   3   1  295.37   60.39
 -10   3   1  354.76   50.29
 -10   3   1  304.37   59.49
 -10   3   1  283.17   41.10
 -10   3   1  504.35  112.99
 -10   3   1  247.68   81.99
   9  -3  -1  156.58   48.90
   9  -3  -1  356.56   62.09
   9  -3  -1  274.27   84.69
   9  -3  -1  154.58   40.00
   9  -3  -1  298.07   64.99
  -9   3   1  211.08   37.10
  -9   3   1  166.08   45.10
  -9   3   1  212.48   34.30
  -9   3   1  176.08  130.79
  -9   3   1  234.78   38.70
  -9   3   1  137.69   71.79
   8  -3  -1  691.53   66.49
   8  -3  -1  701.63   78.49
   8  -3  -1  702.63   70.99
   8  -3  -1  964.80  125.49
   8  -3  -1  721.73   79.19
   8  -3  -1  694.63   87.39
  -8   3   1  770.22   75.89
  -8   3   1  642.44   55.79
  -8   3   1  723.63   53.29
  -8   3   1  692.93  113.29
  -8   3   1  786.12   59.79
   7  -3  -1  189.28   43.70
   7  -3  -1  181.58   64.79
   7  -3  -1  148.19   35.00
   7  -3  -1  162.28   43.30
   7  -3  -1  120.79   49.20
   7  -3  -1  296.37   52.89
   7  -3  -1  223.58   46.00
  -7   3   1  147.99   28.60
  -7   3   1  204.28   43.80
  -7   3   1  172.08   29.10
  -7   3   1  190.68   71.99
  -7   3   1  207.68   34.40
  -7   3   1  161.18   59.99
   6  -3  -1  191.68   43.10
   6  -3  -1  296.87   47.80
   6  -3  -1  207.98   43.40
   6  -3  -1  229.18   40.40
   6  -3  -1  318.17   48.30
   6  -3  -1  259.77   57.49
   6  -3  -1  278.37   70.59
  -6   3   1  281.17   45.60
  -6   3   1  334.07   62.09
  -6   3   1  246.68   33.70
  -6   3   1  326.27   33.00
  -6   3   1  194.98   64.19
  -6   3   1  255.07   46.00
  -6   3   1  223.68   55.79
  -6   3   1  293.87   33.20
   5  -3  -1  215.78   37.70
   5  -3  -1  309.17   48.30
   5  -3  -1  190.18   50.79
   5  -3  -1  298.67   42.40
   5  -3  -1  239.18   38.10
   5  -3  -1  295.27   45.80
   5  -3  -1  252.47   48.90
  -5   3   1  387.06   77.49
  -5   3   1  254.17   27.80
  -5   3   1  267.57   28.00
  -5   3   1  196.98   46.00
  -5   3   1  204.18   36.10
  -5   3   1  234.18   29.40
  -5   3   1  261.67   51.69
  -5   3   1  220.08   37.10
   4  -3  -1  474.45   44.70
   4  -3  -1  567.94   51.29
   4  -3  -1  598.04   50.19
   4  -3  -1  636.34   45.10
   4  -3  -1  550.94   41.60
   4  -3  -1  554.24   44.70
   4  -3  -1  554.54   44.60
   4  -3  -1  634.84   90.99
  -4   3   1  540.15   36.00
  -4   3   1  545.55   45.90
  -4   3   1  619.14   67.49
  -4   3   1  579.34   37.80
  -4   3   1  490.85   45.10
  -4   3   1  517.85   37.10
  -4   3   1  531.55   53.39
  -4   3   1  487.85   51.29
   3  -3  -1   32.20   14.30
   3  -3  -1   -0.20    9.40
   3  -3  -1   19.80    8.80
   3  -3  -1    6.90   19.70
   3  -3  -1   20.50   12.20
   3  -3  -1    8.00    8.90
   3  -3  -1   22.60   10.20
  -3   3   1   13.20    9.40
  -3   3   1   30.90   14.50
  -3   3   1   12.30    6.60
  -3   3   1   33.40   16.70
  -3   3   1   19.10    7.10
  -3   3   1    7.00   14.10
  -3   3   1   25.90    9.50
  -3   3   1   21.70   11.50
   2  -3  -1 2845.02   89.89
   2  -3  -1 2841.92  109.79
   2  -3  -1 2857.31   92.39
   2  -3  -1 2678.73  100.39
   2  -3  -1 2876.01   97.69
   2  -3  -1 2899.11   93.49
   2  -3  -1 2889.41  105.39
   2  -3  -1 2750.02  101.19
   2  -3  -1 2874.81   92.99
   2  -3  -1 2882.41   94.39
  -2   3   1 2876.81  104.19
  -2   3   1 2841.82   94.09
  -2   3   1 2909.21   87.29
  -2   3   1 2761.82  107.49
  -2   3   1 2912.41  102.89
  -2   3   1 2917.91  103.09
  -2   3   1 2966.00   95.29
   1  -3  -1 4385.46  132.09
   1  -3  -1 4206.38  124.29
   1  -3  -1 4290.47  133.09
   1  -3  -1 4342.47  123.69
   1  -3  -1 4136.09  120.69
   1  -3  -1 4048.29  126.19
   1  -3  -1 4306.57  123.99
   1  -3  -1 4003.60  127.49
   1  -3  -1 4080.39  113.59
   1  -3  -1 4242.68  115.09
  -1   3   1 4092.69  125.19
  -1   3   1 4021.80  125.39
  -1   3   1 4181.08  115.99
  -1   3   1 4296.97  120.89
  -1   3   1 4238.98  115.29
  -1   3   1 4282.17  127.89
  -1   3   1 4185.18  126.29
  -1   3   1 4343.57  131.79
  -1   3   1 4134.19  129.59
   0  -3  -1 5505.35  163.58
   0  -3  -1 5392.26  151.18
   0  -3  -1 5364.16  160.48
   0  -3  -1 5604.24  148.49
   0  -3  -1 5529.95  153.58
   0  -3  -1 5473.85  146.19
   0  -3  -1 5440.16  152.48
   0  -3  -1 5340.77  160.78
   0  -3  -1 5408.96  175.58
   0  -3  -1 5086.79  154.98
   0   3   1 5378.66  148.39
   0   3   1 5678.33  160.18
   0   3   1 5430.86  167.08
   0   3   1 5499.95  138.39
   0   3   1 5490.75  158.78
   0   3   1 5586.24  160.58
   0   3   1 5453.45  167.68
   0   3   1 5535.05  155.48
   0   3   1 5369.96  150.68
  -1  -3  -1  714.93   54.69
  -1  -3  -1  636.44   47.00
  -1  -3  -1  731.43   39.80
  -1  -3  -1  774.92   46.10
  -1  -3  -1  710.13   46.70
  -1  -3  -1  779.92   58.49
  -1  -3  -1  763.02   47.50
   1   3   1  714.93   35.40
   1   3   1  717.63   47.40
   1   3   1  631.64   63.49
   1   3   1  699.43   36.50
   1   3   1  688.83   44.10
   1   3   1  700.43   50.79
   1   3   1  722.33   48.70
  -2  -3  -1 1266.57   85.49
  -2  -3  -1 1073.09   64.59
  -2  -3  -1 1191.68   78.59
  -2  -3  -1 1112.59   96.09
  -2  -3  -1 1154.68   65.59
  -2  -3  -1 1179.08   47.70
  -2  -3  -1 1162.78   77.19
  -2  -3  -1 1247.08   83.19
   2   3   1 1247.68  104.29
   2   3   1 1177.88   71.79
   2   3   1 1282.37   80.59
   2   3   1 1171.08   73.49
   2   3   1 1207.08   58.79
   2   3   1 1138.99   71.19
  -3  -3  -1 5499.55  226.88
  -3  -3  -1 5293.87  193.48
  -3  -3  -1 5368.66  215.28
  -3  -3  -1 5499.25  227.28
  -3  -3  -1 5412.96  188.28
  -3  -3  -1 5415.86  266.47
  -3  -3  -1 5163.88  194.08
   3   3   1 5285.37  218.48
   3   3   1 5032.40  192.28
   3   3   1 5189.28  195.28
   3   3   1 5526.15  221.08
   3   3   1 5471.05  206.48
   3   3   1 5279.57  268.67
   3   3   1 5405.76  184.68
  -4  -3  -1  120.29   39.40
  -4  -3  -1   80.19   32.40
  -4  -3  -1  141.79   41.70
  -4  -3  -1   54.09   46.10
  -4  -3  -1   60.39   23.30
  -4  -3  -1   39.10   18.80
  -4  -3  -1   93.19   25.30
   4   3   1   68.19   26.50
   4   3   1   85.19   45.00
   4   3   1  100.29   31.70
   4   3   1  100.59   31.40
   4   3   1   75.89   36.50
   4   3   1   29.80   24.40
   4   3   1   95.09   25.50
  -5  -3  -1  394.66   91.59
  -5  -3  -1  593.84   84.09
  -5  -3  -1  594.74   78.09
  -5  -3  -1  527.35   90.89
  -5  -3  -1  525.05   84.39
  -5  -3  -1  612.14   56.99
  -5  -3  -1  565.14   90.39
   5   3   1  525.55   70.79
   5   3   1  650.63   90.09
   5   3   1  544.15   94.69
   5   3   1  496.15   95.79
   5   3   1  605.84   64.49
   5   3   1  631.94   76.99
   5   3   1  558.74   62.09
  -6  -3  -1  302.17   69.29
  -6  -3  -1  546.55   55.39
  -6  -3  -1  537.15   74.09
  -6  -3  -1  387.26   81.99
  -6  -3  -1  849.91  188.18
  -6  -3  -1  431.16   81.19
   6   3   1  564.64   98.59
   6   3   1  623.04  116.89
   6   3   1  455.65   68.69
   6   3   1  661.03   87.99
   6   3   1  592.44   80.79
   6   3   1  493.35   44.50
   6   3   1  448.66   75.19
   6   3   1  637.74   82.29
  -7  -3  -1  555.84   76.49
  -7  -3  -1  566.54   59.09
  -7  -3  -1  431.36   94.99
  -7  -3  -1  604.64  107.99
  -7  -3  -1  405.36  116.09
  -7  -3  -1  605.04  102.29
   7   3   1  603.24  121.19
   7   3   1  597.54   85.79
   7   3   1  548.45   83.39
   7   3   1  405.06   90.89
   7   3   1  508.55   78.19
   7   3   1  428.96   80.49
   7   3   1  556.54   53.69
   7   3   1  626.54   95.59
  -8  -3  -1  234.78   47.80
  -8  -3  -1  220.58   50.99
  -8  -3  -1  209.08  101.89
  -8  -3  -1  214.68   67.49
  -8  -3  -1  189.18   63.29
  -8  -3  -1  325.87   96.89
   8   3   1  230.98   46.00
   8   3   1  153.48   51.09
   8   3   1  280.77   66.69
   8   3   1  218.38   61.69
   8   3   1  204.68   80.39
   8   3   1  160.88   48.30
   8   3   1  212.08   53.89
   8   3   1  156.98   66.29
  -9  -3  -1  497.35  104.79
  -9  -3  -1  399.46  106.99
  -9  -3  -1  373.26   59.89
  -9  -3  -1  392.96   80.19
  -9  -3  -1  392.46  207.18
  -9  -3  -1  532.65   88.09
   9   3   1  452.35  101.69
   9   3   1  539.75  100.69
   9   3   1  458.45  106.19
   9   3   1  499.65   68.99
   9   3   1  395.06  101.39
   9   3   1  390.86   82.19
   9   3   1  437.76  110.99
   9   3   1  480.25   82.19
 -10  -3  -1  232.58   69.19
 -10  -3  -1  217.48   80.79
 -10  -3  -1  213.38   60.69
 -10  -3  -1  186.48  132.69
 -10  -3  -1  238.48   47.60
  10   3   1  285.87   77.29
  10   3   1  108.99   70.09
  10   3   1  173.98   62.79
  10   3   1  301.17   65.69
  10   3   1  188.88   55.39
  10   3   1  334.77   84.29
   9  -4  -1  310.27   87.29
   9  -4  -1  334.37   65.29
   9  -4  -1  278.57   62.89
   9  -4  -1  388.96   55.49
   9  -4  -1  322.87   65.29
   9  -4  -1  472.05   66.89
  -9   4   1  371.76   49.30
  -9   4   1  243.18   70.39
  -9   4   1  328.87   42.20
  -9   4   1  361.76   48.50
  -9   4   1  347.37   88.59
  -9   4   1  320.17   60.19
  -9   4   1  252.37   51.79
   8  -4  -1  928.21   74.09
   8  -4  -1 1007.60   90.49
   8  -4  -1 1068.99  124.79
   8  -4  -1 1101.79   84.59
   8  -4  -1 1078.29   90.89
   8  -4  -1  928.01   90.39
  -8   4   1 1022.00   64.19
  -8   4   1 1009.40   66.19
  -8   4   1 1093.89  167.48
  -8   4   1 1175.48  114.69
  -8   4   1 1028.60   85.99
  -8   4   1  964.80   83.99
  -8   4   1 1216.08  125.09
  -8   4   1  965.20   65.09
   7  -4  -1  975.60   72.99
   7  -4  -1  846.82  107.09
   7  -4  -1  953.40   76.09
   7  -4  -1 1034.70  171.58
   7  -4  -1 1008.90   90.19
   7  -4  -1 1006.40   85.59
   7  -4  -1  951.20   70.79
  -7   4   1  952.20   62.19
  -7   4   1 1008.90  102.19
  -7   4   1  790.12   74.59
  -7   4   1 1169.88   87.49
  -7   4   1  954.40   61.09
  -7   4   1 1039.80  102.79
  -7   4   1 1067.69  147.89
  -7   4   1  936.41   59.99
   6  -4  -1  340.87   59.69
   6  -4  -1  413.06   52.89
   6  -4  -1  312.87   67.69
   6  -4  -1  425.36   44.40
   6  -4  -1  385.06   58.79
   6  -4  -1  375.46   55.59
  -6   4   1  277.67   57.09
  -6   4   1  360.66   34.40
  -6   4   1  307.77   32.30
  -6   4   1  445.56   39.40
  -6   4   1  369.16   66.39
  -6   4   1  309.27   60.79
  -6   4   1  373.26   54.19
  -6   4   1  268.07   72.09
   5  -4  -1 2559.04  109.29
   5  -4  -1 2624.74  127.29
   5  -4  -1 2308.37  103.09
   5  -4  -1 2217.08  102.09
   5  -4  -1 2456.45  119.19
   5  -4  -1 2232.68  102.69
   5  -4  -1 2165.98  115.29
   5  -4  -1 2495.05  108.89
   5  -4  -1 2146.99  153.58
  -5   4   1 2337.07   95.79
  -5   4   1 2253.37  126.39
  -5   4   1 2419.16  131.29
  -5   4   1 2493.45  151.58
  -5   4   1 2373.86   92.99
  -5   4   1 2441.76   95.89
  -5   4   1 2394.36  113.39
   4  -4  -1  803.92   50.49
   4  -4  -1  797.12   58.29
   4  -4  -1  784.22   54.59
   4  -4  -1  746.53   58.99
   4  -4  -1  763.82   50.39
   4  -4  -1  786.72   49.50
   4  -4  -1  679.33   46.70
   4  -4  -1  748.23   87.49
   4  -4  -1  751.82   50.79
  -4   4   1  774.02   56.29
  -4   4   1  744.03   60.29
  -4   4   1  834.82   44.20
  -4   4   1  803.42   48.30
  -4   4   1  807.72   45.90
  -4   4   1  663.03   65.79
  -4   4   1  918.71   70.09
  -4   4   1  849.52   59.69
   3  -4  -1 3977.60  130.79
   3  -4  -1 3766.02  129.59
   3  -4  -1 3859.61  124.19
   3  -4  -1 3790.82  125.69
   3  -4  -1 3675.63  138.29
   3  -4  -1 3700.03  123.69
   3  -4  -1 3702.33  139.29
  -3   4   1 3657.43  136.99
  -3   4   1 3707.93  124.29
  -3   4   1 3652.03  138.59
  -3   4   1 3813.92  128.59
  -3   4   1 3595.14  134.79
  -3   4   1 3942.41  118.19
  -3   4   1 3832.72  150.08
  -3   4   1 3728.43  145.19
   2  -4  -1 4119.39  130.09
   2  -4  -1 3980.70  129.69
   2  -4  -1 4017.70  126.29
   2  -4  -1 4178.78  146.79
   2  -4  -1 4028.90  121.49
   2  -4  -1 3890.71  138.99
   2  -4  -1 3966.80  120.19
   2  -4  -1 4190.88  129.99
   2  -4  -1 3979.40  125.09
   2  -4  -1 4119.89  137.59
  -2   4   1 3793.42  135.59
  -2   4   1 4082.99  120.79
  -2   4   1 4017.60  136.79
  -2   4   1 4065.99  126.99
  -2   4   1 4028.40  141.29
  -2   4   1 4134.09  138.49
  -2   4   1 4022.10  131.99
  -2   4   1 4115.79  130.59
   1  -4  -1 2997.30  106.19
   1  -4  -1 2923.91   91.49
   1  -4  -1 2922.31   88.89
   1  -4  -1 2959.30  103.19
   1  -4  -1 2881.21  108.09
   1  -4  -1 2874.31   89.39
   1  -4  -1 2849.22  104.29
   1  -4  -1 3012.30   99.29
   1  -4  -1 2887.41  107.99
   1  -4  -1 2793.12   97.09
  -1   4   1 3099.99  112.29
  -1   4   1 3022.60  105.79
  -1   4   1 3050.59  101.79
  -1   4   1 2825.32  101.29
  -1   4   1 2922.81  107.19
  -1   4   1 2946.21  109.99
  -1   4   1 2823.82  100.59
  -1   4   1 2899.01   95.59
   0  -4  -1 3554.44  143.79
   0  -4  -1 3699.43  106.09
   0  -4  -1 3478.85  115.39
   0  -4  -1 3605.84  113.89
   0  -4  -1 3312.37  125.59
   0  -4  -1 3611.04  116.29
   0  -4  -1 3347.36  116.29
   0  -4  -1 3511.95  110.89
   0   4   1 3531.85  133.19
   0   4   1 3445.46  131.99
   0   4   1 3627.34  106.79
   0   4   1 3612.34  117.39
   0   4   1 3740.23   99.99
   0   4   1 3659.33  137.59
   0   4   1 3460.45  136.19
   0   4   1 3600.44  112.89
  -1  -4  -1  693.13   41.10
  -1  -4  -1  663.03   42.10
  -1  -4  -1  660.53   49.80
  -1  -4  -1  703.53   50.49
  -1  -4  -1  680.83   51.99
  -1  -4  -1  595.54   49.30
  -1  -4  -1  791.52   68.49
   1   4   1  691.93   34.50
   1   4   1  642.14   47.50
   1   4   1  688.53   35.50
   1   4   1  639.84   47.10
   1   4   1  679.93   37.70
   1   4   1  599.94   53.69
   1   4   1  637.84   70.19
   1   4   1  704.63   54.89
  -2  -4  -1 1757.02  108.69
  -2  -4  -1 1796.12   94.19
  -2  -4  -1 1725.03   90.59
  -2  -4  -1 1599.64   96.69
  -2  -4  -1 1814.82  116.69
  -2  -4  -1 2008.00  123.79
  -2  -4  -1 1648.73   85.59
   2   4   1 1783.42   98.79
   2   4   1 1816.62  108.29
   2   4   1 1748.13  100.69
   2   4   1 1795.92   87.49
   2   4   1 1631.24  136.29
   2   4   1 1721.23   76.89
  -3  -4  -1   54.29   21.90
  -3  -4  -1   67.89   21.70
  -3  -4  -1   44.60   20.20
  -3  -4  -1   63.99   35.60
  -3  -4  -1   46.90   24.10
  -3  -4  -1    6.60   35.30
  -3  -4  -1   58.59   28.20
   3   4   1   47.90   22.10
   3   4   1   56.39   27.40
   3   4   1   21.90   45.80
   3   4   1   65.59   20.30
   3   4   1  125.59   35.50
   3   4   1   62.39   28.10
   3   4   1   71.69   19.50
  -4  -4  -1 3460.55  227.48
  -4  -4  -1 3125.49  144.29
  -4  -4  -1 3329.27  187.38
  -4  -4  -1 3026.40  154.18
  -4  -4  -1 3370.96  195.98
  -4  -4  -1 3288.77  175.48
  -4  -4  -1 3235.28  151.78
   4   4   1 3178.08  160.08
   4   4   1 3190.58  228.78
   4   4   1 3172.78  142.99
   4   4   1 3125.89  175.58
   4   4   1 3499.05  158.28
   4   4   1 3331.27  177.78
   4   4   1 3008.90  158.28
  -5  -4  -1  657.53   97.89
  -5  -4  -1  760.82  141.39
  -5  -4  -1  733.03  111.59
  -5  -4  -1  802.42   92.89
  -5  -4  -1  764.32   77.89
  -5  -4  -1  630.94   65.89
  -5  -4  -1  632.44   63.99
   5   4   1  788.12   87.19
   5   4   1  661.43   74.39
   5   4   1  722.53   82.29
   5   4   1  674.23  120.49
   5   4   1  645.74  125.29
   5   4   1  834.72   79.79
  -6  -4  -1 1643.94  118.09
  -6  -4  -1 1837.72  144.29
  -6  -4  -1 1779.22  190.78
  -6  -4  -1 1702.43  151.78
  -6  -4  -1 1783.12  112.79
  -6  -4  -1 1922.01  121.29
  -6  -4  -1 2009.10  173.38
   6   4   1 1786.42  128.89
   6   4   1 2024.50  124.99
   6   4   1 1928.21  154.98
   6   4   1 1917.21  127.99
   6   4   1 1908.21  189.48
   6   4   1 1877.91  129.59
   6   4   1 1859.61  138.09
  -7  -4  -1  863.91  129.69
  -7  -4  -1  898.21  122.89
  -7  -4  -1  800.92  122.49
  -7  -4  -1  883.51  173.08
  -7  -4  -1  917.21   88.09
  -7  -4  -1  795.12   75.89
   7   4   1 1055.49  104.29
   7   4   1  667.43  108.29
   7   4   1  991.70   91.79
   7   4   1 1003.00  108.79
   7   4   1  756.32  123.09
   7   4   1  984.20  161.28
   7   4   1  658.83   90.79
  -8  -4  -1  938.21   93.29
  -8  -4  -1  653.53  152.68
  -8  -4  -1 1229.48  169.68
  -8  -4  -1  804.92  120.59
  -8  -4  -1 1118.49  127.29
  -8  -4  -1  953.00   82.09
   8   4   1  660.93   96.79
   8   4   1  919.41   93.39
   8   4   1  925.31  147.29
   8   4   1 1024.60  112.39
   8   4   1  944.81  100.09
   8   4   1 1077.69  110.89
   8   4   1 1051.49  174.88
  -9  -4  -1 2221.58  188.68
  -9  -4  -1 1839.62  164.58
  -9  -4  -1 2301.47  374.96
  -9  -4  -1 1878.11  121.39
  -9  -4  -1 1514.65  173.68
  -9  -4  -1 1700.93  131.89
   9   4   1 1472.15  134.79
   9   4   1 1687.93  136.89
   9   4   1 1649.63  142.29
   9   4   1 1928.11  138.89
   9   4   1 1234.68  173.08
   9   4   1 1805.12  157.18
   9   4   1 1781.62  193.78
 -10  -4  -1   -0.60   29.30
 -10  -4  -1   -6.90   38.80
 -10  -4  -1  -13.30   62.99
 -10  -4  -1  -12.80   47.60
  10   4   1   14.80   35.00
  10   4   1   56.39   71.39
  10   4   1  -58.29   60.99
  10   4   1    5.70   48.30
  10   4   1   69.09   57.29
   9  -5  -1   -4.60   22.30
   9  -5  -1    1.70   38.90
   9  -5  -1    4.60   68.39
   9  -5  -1   25.80   22.10
   9  -5  -1  -17.70   23.40
  -9   5   1    6.30   17.10
  -9   5   1   -9.40   56.39
  -9   5   1    7.90   22.90
  -9   5   1    4.90   45.00
  -9   5   1   11.70   19.00
  -9   5   1    4.10   31.60
   8  -5  -1  522.25   77.59
   8  -5  -1  485.75   67.79
   8  -5  -1  569.24   89.19
   8  -5  -1  550.54   56.49
   8  -5  -1  591.54   78.59
   8  -5  -1  550.24   54.89
   8  -5  -1  484.85   52.69
  -8   5   1  511.05   85.89
  -8   5   1  563.34  120.49
  -8   5   1  860.31  114.79
  -8   5   1  560.54   49.80
  -8   5   1  558.14   72.89
  -8   5   1  604.84   50.39
   7  -5  -1   78.09   30.40
   7  -5  -1   59.99   31.60
   7  -5  -1   49.80   28.10
   7  -5  -1   40.80   21.50
   7  -5  -1   66.69   22.10
   7  -5  -1   85.79   40.30
   7  -5  -1   69.09   23.50
  -7   5   1   95.29   32.50
  -7   5   1   98.59   66.29
  -7   5   1  104.99   24.50
  -7   5   1   71.79   40.00
  -7   5   1   93.69   47.60
  -7   5   1   89.89   33.30
  -7   5   1   55.39   19.30
  -7   5   1   86.79   23.90
   6  -5  -1  185.58   40.10
   6  -5  -1  283.67   41.60
   6  -5  -1  170.08   33.40
   6  -5  -1  161.68   30.40
   6  -5  -1  195.78   62.69
   6  -5  -1  172.88   40.20
   6  -5  -1  217.18   35.70
   6  -5  -1  170.08   39.40
  -6   5   1  189.58   29.90
  -6   5   1  166.88   45.70
  -6   5   1  181.78   28.50
  -6   5   1  202.98   27.50
  -6   5   1  225.48   58.89
  -6   5   1  187.08   50.29
  -6   5   1  189.28   36.70
  -6   5   1  221.68   41.60
   5  -5  -1 1959.80  103.79
   5  -5  -1 1908.41  150.08
   5  -5  -1 1985.60  107.39
   5  -5  -1 1922.81   89.79
   5  -5  -1 1814.82  103.89
   5  -5  -1 1930.11   89.09
   5  -5  -1 1928.41   90.79
   5  -5  -1 1960.10   93.09
  -5   5   1 1887.21  101.59
  -5   5   1 2059.09  109.49
  -5   5   1 1826.72  100.79
  -5   5   1 1935.31   85.79
  -5   5   1 2032.40  132.29
  -5   5   1 2013.80  105.09
  -5   5   1 1742.83   78.19
  -5   5   1 2087.29  122.19
   4  -5  -1  180.58   33.40
   4  -5  -1  166.28   27.30
   4  -5  -1  183.18   58.39
   4  -5  -1  174.68   33.40
   4  -5  -1  199.38   31.30
   4  -5  -1  168.78   28.90
   4  -5  -1  230.28   25.50
   4  -5  -1  176.28   27.20
   4  -5  -1  195.78   27.10
   4  -5  -1  176.18   27.40
  -4   5   1  170.78   35.10
  -4   5   1  256.47   37.80
  -4   5   1  229.88   22.70
  -4   5   1  177.08   35.50
  -4   5   1  230.08   32.70
  -4   5   1  175.18   25.40
  -4   5   1  241.48   38.80
  -4   5   1  194.58   41.40
   3  -5  -1 1346.77   60.39
   3  -5  -1 1354.16   67.09
   3  -5  -1 1347.67   74.09
   3  -5  -1 1442.36   78.99
   3  -5  -1 1353.86   82.59
   3  -5  -1 1301.27   66.89
   3  -5  -1 1361.26   64.19
   3  -5  -1 1299.17   59.59
   3  -5  -1 1311.67   63.59
  -3   5   1 1352.96   74.19
  -3   5   1 1321.57   71.19
  -3   5   1 1370.86   68.29
  -3   5   1 1298.57   64.49
  -3   5   1 1391.86   73.39
  -3   5   1 1289.27   77.39
  -3   5   1 1216.38   72.29
  -3   5   1 1366.76   59.19
   2  -5  -1  103.19   18.80
   2  -5  -1   87.79   20.10
   2  -5  -1  112.79   17.60
   2  -5  -1  129.89   19.70
   2  -5  -1   58.89   16.70
   2  -5  -1   93.39   15.00
   2  -5  -1   96.69   17.50
   2  -5  -1   82.89   22.60
   2  -5  -1  100.99   19.70
   2  -5  -1   96.69   21.70
  -2   5   1  101.39   21.10
  -2   5   1   88.09   16.00
  -2   5   1   90.29   20.70
  -2   5   1   66.39   18.30
  -2   5   1  120.99   23.60
  -2   5   1  118.79   20.20
  -2   5   1   91.79   18.60
  -2   5   1   77.09   22.00
  -2   5   1   87.09   17.80
   1  -5  -1  375.46   24.60
   1  -5  -1  381.66   33.80
   1  -5  -1  396.66   26.00
   1  -5  -1  415.96   32.30
   1  -5  -1  432.46   39.60
   1  -5  -1  420.86   30.20
   1  -5  -1  482.65   40.40
   1  -5  -1  384.46   27.90
   1  -5  -1  387.26   34.50
   1  -5  -1  417.06   35.90
  -1   5   1  331.67   30.70
  -1   5   1  343.17   37.10
  -1   5   1  441.66   42.20
  -1   5   1  418.46   37.70
  -1   5   1  331.97   28.00
  -1   5   1  444.06   38.90
  -1   5   1  325.87   28.40
  -1   5   1  379.46   23.10
   0  -5  -1  157.48   24.30
   0  -5  -1  100.09   29.20
   0  -5  -1  201.78   33.10
   0  -5  -1  100.19   18.50
   0  -5  -1  131.49   21.40
   0  -5  -1  121.49   26.10
   0  -5  -1  129.99   20.20
   0   5   1  159.88   14.10
   0   5   1  145.99   21.30
   0   5   1  129.49   30.00
   0   5   1  119.29   29.60
   0   5   1   95.29   19.30
   0   5   1  131.99   16.70
   0   5   1  103.29   30.00
  -1  -5  -1  885.21   50.69
  -1  -5  -1  820.62   62.69
  -1  -5  -1  955.80   65.29
  -1  -5  -1  832.92   53.19
  -1  -5  -1  794.92   60.99
  -1  -5  -1  889.21   79.19
  -1  -5  -1  865.31   64.59
  -1  -5  -1  920.01   62.29
   1   5   1  882.41   69.59
   1   5   1  857.21   70.49
   1   5   1  843.22   47.50
   1   5   1  896.71   62.19
   1   5   1  743.73   83.79
   1   5   1  907.41   42.90
   1   5   1  872.91   60.09
   1   5   1  872.71   41.30
  -2  -5  -1 1156.08   93.09
  -2  -5  -1  977.00   72.29
  -2  -5  -1 1056.99   71.99
  -2  -5  -1  958.50   92.79
  -2  -5  -1  935.11   75.09
  -2  -5  -1 1025.80   73.49
  -2  -5  -1 1046.70   83.69
   2   5   1  985.80   80.79
   2   5   1 1064.69   61.09
   2   5   1 1054.29   88.59
   2   5   1 1104.89   75.89
   2   5   1  906.51  127.89
   2   5   1 1024.00   55.99
  -3  -5  -1 1140.39   92.29
  -3  -5  -1 1080.99  104.69
  -3  -5  -1 1211.28   83.39
  -3  -5  -1 1106.19   80.29
  -3  -5  -1 1081.59   78.89
  -3  -5  -1 1152.38  108.59
  -3  -5  -1 1119.59  105.09
   3   5   1 1058.59  148.99
   3   5   1 1070.79   88.49
   3   5   1 1153.78   99.69
   3   5   1 1166.28   68.99
   3   5   1 1167.68   84.49
   3   5   1 1127.29   86.69
   3   5   1 1111.29   81.99
  -4  -5  -1 1648.83  108.49
  -4  -5  -1 1864.31  129.59
  -4  -5  -1 1940.41  112.79
  -4  -5  -1 1690.93  140.99
  -4  -5  -1 1889.91  121.39
  -4  -5  -1 1679.43  135.19
  -4  -5  -1 1891.71  162.08
   4   5   1 2074.59  141.69
   4   5   1 1783.92  120.99
   4   5   1 1866.01  124.29
   4   5   1 1618.94  168.38
   4   5   1 1964.30  144.29
   4   5   1 1615.74  115.09
   4   5   1 1819.82  116.29
  -5  -5  -1  365.76   68.59
  -5  -5  -1  421.26   65.69
  -5  -5  -1  404.16   89.39
  -5  -5  -1  420.16  106.39
  -5  -5  -1  524.45   94.89
  -5  -5  -1  453.15   81.89
  -5  -5  -1  468.45   65.59
   5   5   1  570.54   70.09
   5   5   1  367.86   65.29
   5   5   1  433.26   71.19
   5   5   1  375.86   97.49
   5   5   1  574.74   93.59
   5   5   1  427.06   75.09
   5   5   1  406.16   71.39
  -6  -5  -1 1596.94  137.99
  -6  -5  -1 1899.81  200.98
  -6  -5  -1 2005.70  174.38
  -6  -5  -1 1692.33  122.79
  -6  -5  -1 1487.95  155.08
  -6  -5  -1 1463.35  111.49
  -6  -5  -1 1510.95  120.39
   6   5   1 1552.14  130.79
   6   5   1 1489.75  116.89
   6   5   1 1873.61  198.48
   6   5   1 1395.26  117.59
   6   5   1 1501.65  131.29
   6   5   1 1644.04  107.99
   6   5   1 1593.14  141.09
  -7  -5  -1  -22.90   35.40
  -7  -5  -1   45.70   77.49
  -7  -5  -1    3.20   26.90
  -7  -5  -1   -5.20   39.00
  -7  -5  -1   26.00   33.80
  -7  -5  -1   -3.00   21.50
  -7  -5  -1  -12.00   48.20
   7   5   1   31.50   31.40
   7   5   1   27.90   36.70
   7   5   1   42.70   78.99
   7   5   1    7.40   33.90
   7   5   1   -4.70   40.30
   7   5   1  -10.20   30.80
   7   5   1  -11.60   30.60
  -8  -5  -1  447.96   77.09
  -8  -5  -1  222.88   75.19
  -8  -5  -1  370.56   61.39
  -8  -5  -1  357.16   91.99
  -8  -5  -1  694.33  171.78
  -8  -5  -1  263.27   96.89
   8   5   1  398.36   90.49
   8   5   1  432.16   81.09
   8   5   1  461.25   76.49
   8   5   1  302.57  104.89
   8   5   1  401.16   77.49
  -9  -5  -1  167.58   92.89
  -9  -5  -1  139.69   65.19
  -9  -5  -1   75.99   64.19
  -9  -5  -1  171.08  118.69
  -9  -5  -1  133.69   52.99
  -9  -5  -1  228.18   48.50
   9   5   1   91.99   70.79
   9   5   1  122.89   60.69
   9   5   1  133.69   53.29
   9   5   1  138.59   63.69
   9   5   1  164.88   60.49
   9   5   1  249.48   93.49
   9   5   1  128.69   51.89
 -10  -5  -1  182.48   85.49
 -10  -5  -1  155.88   58.89
 -10  -5  -1   82.69   48.10
 -10  -5  -1   61.99   79.99
  10   5   1  173.98   71.89
  10   5   1  101.49   41.90
  10   5   1  111.19  101.89
  10   5   1  171.68   75.09
   8  -6  -1   25.90   32.50
   8  -6  -1   17.80   19.70
   8  -6  -1   89.39   29.90
   8  -6  -1   44.10   37.50
  -8   6   1   49.70   22.30
  -8   6   1   69.19   28.90
  -8   6   1   50.19   47.20
  -8   6   1  -24.10   23.50
  -8   6   1   56.99   31.50
  -8   6   1   49.80   19.80
  -8   6   1   -9.20   42.10
   7  -6  -1  193.68   34.70
   7  -6  -1  221.38   37.50
   7  -6  -1  129.89   36.00
   7  -6  -1  181.78   35.60
   7  -6  -1  142.29   46.30
  -7   6   1  193.08   66.59
  -7   6   1  225.38   32.10
  -7   6   1  255.87   59.59
  -7   6   1  206.78   36.90
  -7   6   1  167.38   40.30
  -7   6   1  193.88   43.20
  -7   6   1  179.58   54.29
   6  -6  -1  127.69   33.30
   6  -6  -1   82.49   21.80
   6  -6  -1  117.19   27.70
   6  -6  -1  116.89   33.20
   6  -6  -1  114.89   27.50
   6  -6  -1   83.09   27.90
   6  -6  -1   87.39   23.40
  -6   6   1  137.29   35.70
  -6   6   1  127.19   23.60
  -6   6   1   85.49   28.60
  -6   6   1  114.19   24.80
  -6   6   1  104.79   35.90
  -6   6   1   99.89   40.30
  -6   6   1  156.78   57.79
   5  -6  -1  753.22   54.89
   5  -6  -1  702.53   56.19
   5  -6  -1  624.94   50.29
   5  -6  -1  724.33   52.79
   5  -6  -1  711.63   59.19
   5  -6  -1  586.44   58.09
   5  -6  -1  697.13   48.10
   5  -6  -1  500.95  111.49
   5  -6  -1  808.82   64.19
  -5   6   1  791.32   71.09
  -5   6   1  807.82   57.49
  -5   6   1  633.34   59.79
  -5   6   1  668.63   59.49
  -5   6   1  581.64   52.79
  -5   6   1  839.72   76.59
  -5   6   1  667.73   49.00
  -5   6   1  669.93   74.69
   4  -6  -1 1382.96  133.29
   4  -6  -1 1222.08   66.89
   4  -6  -1 1394.76   76.29
   4  -6  -1 1303.27   68.19
   4  -6  -1 1429.26   81.99
   4  -6  -1 1398.06   65.99
   4  -6  -1 1266.47   80.19
   4  -6  -1 1238.08   65.89
  -4   6   1 1298.37   70.39
  -4   6   1 1185.28   81.79
  -4   6   1 1364.66   81.49
  -4   6   1 1267.47   73.79
  -4   6   1 1450.95   79.79
  -4   6   1 1343.87   63.19
  -4   6   1 1230.38   86.79
  -4   6   1 1318.87   73.79
   3  -6  -1  866.71   60.69
   3  -6  -1  839.62   47.70
   3  -6  -1  861.61   55.59
   3  -6  -1  805.82   49.50
   3  -6  -1  809.42   52.39
   3  -6  -1  858.11   46.80
   3  -6  -1  909.21   67.99
   3  -6  -1  850.11   54.59
   3  -6  -1  876.31   48.20
  -3   6   1  844.82   58.09
  -3   6   1  822.32   50.39
  -3   6   1  845.62   59.49
  -3   6   1  908.31   62.59
  -3   6   1  765.22   62.29
  -3   6   1  961.70   57.89
  -3   6   1  914.21   58.89
   2  -6  -1 1012.30   47.70
   2  -6  -1  923.91   54.19
   2  -6  -1  976.40   61.49
   2  -6  -1  909.31   65.29
   2  -6  -1  981.60   61.19
   2  -6  -1  955.20   61.69
   2  -6  -1  958.90   47.20
   2  -6  -1  924.81   63.99
   2  -6  -1  968.40   52.19
   2  -6  -1  968.00   50.29
  -2   6   1  958.80   59.29
  -2   6   1 1003.70   62.79
  -2   6   1 1014.70   69.79
  -2   6   1 1017.10   60.09
  -2   6   1  922.51   46.40
  -2   6   1 1007.90   67.69
  -2   6   1 1013.60   57.19
  -2   6   1 1045.70   67.19
   1  -6  -1    3.70   13.70
   1  -6  -1    9.20    6.90
   1  -6  -1   -5.10   12.20
   1  -6  -1   10.10   10.90
   1  -6  -1    9.90    9.60
   1  -6  -1   12.10   10.30
   1  -6  -1   23.60   16.90
   1  -6  -1    7.40    7.70
   1  -6  -1   22.60   14.40
   1  -6  -1   20.90   10.60
  -1   6   1    4.20   15.70
  -1   6   1   11.10   10.60
  -1   6   1   -2.50   15.40
  -1   6   1   23.90   12.80
  -1   6   1   15.60   12.20
  -1   6   1   33.20   19.10
  -1   6   1   16.30   10.00
  -1   6   1   26.10    8.70
   0  -6  -1 1396.06   70.29
   0  -6  -1 1404.46   77.59
   0  -6  -1 1375.56   93.49
   0  -6  -1 1346.67   83.29
   0  -6  -1 1361.06   70.89
   0  -6  -1 1463.65   67.59
   0  -6  -1 1420.96   86.69
   0  -6  -1 1403.36   75.69
   0   6   1 1402.36   52.69
   0   6   1 1479.75   78.79
   0   6   1 1306.37  100.49
   0   6   1 1458.25   89.59
   0   6   1 1385.36   82.49
   0   6   1 1379.96   93.29
   0   6   1 1352.16   70.09
   0   6   1 1444.56   58.69
  -1  -6  -1 2015.70  128.39
  -1  -6  -1 2011.90   97.69
  -1  -6  -1 1769.62  106.29
  -1  -6  -1 1723.83   97.39
  -1  -6  -1 2085.39   97.79
  -1  -6  -1 1906.21  105.19
  -1  -6  -1 1997.20  108.19
  -1  -6  -1 1956.60  109.89
   1   6   1 2139.89   73.89
   1   6   1 1952.70  118.19
   1   6   1 1921.21  111.79
   1   6   1 2004.80   98.19
   1   6   1 2011.20  106.69
   1   6   1 2107.09  150.18
   1   6   1 1922.71   72.79
   1   6   1 1939.51   83.09
  -2  -6  -1 1196.58   82.09
  -2  -6  -1 1192.18   89.39
  -2  -6  -1 1226.48   85.79
  -2  -6  -1 1176.38  108.09
  -2  -6  -1 1219.58  101.09
  -2  -6  -1 1245.78   89.69
  -2  -6  -1 1369.96   90.49
  -2  -6  -1 1418.66   72.59
   2   6   1 1261.47   95.19
   2   6   1 1410.06   90.29
   2   6   1 1214.28   56.59
   2   6   1 1092.49   95.29
   2   6   1 1314.67   66.99
   2   6   1 1255.27   96.89
   2   6   1 1329.57  102.99
  -3  -6  -1 1965.20  146.29
  -3  -6  -1 2141.49  120.49
  -3  -6  -1 2065.09  154.08
  -3  -6  -1 2048.20  119.69
  -3  -6  -1 2109.69  131.59
  -3  -6  -1 2173.48  142.09
  -3  -6  -1 2029.70  117.69
   3   6   1 2017.40   94.79
   3   6   1 2007.20  138.09
   3   6   1 2007.10  126.49
   3   6   1 2034.00  105.19
   3   6   1 2292.47  193.68
   3   6   1 1658.83  109.99
   3   6   1 2237.48  126.79
  -4  -6  -1  119.39   38.00
  -4  -6  -1   92.89   52.59
  -4  -6  -1   67.19   25.70
  -4  -6  -1  117.59   43.80
  -4  -6  -1  103.99   32.80
  -4  -6  -1   64.89   50.59
  -4  -6  -1  193.98   67.09
  -4  -6  -1  106.69   20.40
   4   6   1   64.89   33.40
   4   6   1  130.49   67.09
   4   6   1   51.29   30.90
   4   6   1  155.28   42.80
   4   6   1   94.59   24.80
   4   6   1   39.10   28.10
   4   6   1  107.09   43.60
  -5  -6  -1  734.53   77.09
  -5  -6  -1  760.92  127.19
  -5  -6  -1  754.62  105.89
  -5  -6  -1  582.64   82.19
  -5  -6  -1  966.90  150.08
  -5  -6  -1  789.82   77.09
   5   6   1  836.72   90.19
   5   6   1  736.83  154.28
   5   6   1 1021.00  108.99
   5   6   1  854.01   93.99
   5   6   1  743.33   84.49
   5   6   1  696.43   64.89
   5   6   1  738.63   79.29
  -6  -6  -1  202.08   69.29
  -6  -6  -1   69.59   34.10
  -6  -6  -1  144.39   57.59
  -6  -6  -1   83.89   34.90
  -6  -6  -1  138.79   49.00
  -6  -6  -1  143.49   66.19
  -6  -6  -1  148.29   75.69
   6   6   1  176.78   53.39
   6   6   1   78.09   74.69
   6   6   1   95.59   43.90
   6   6   1  229.18   47.50
   6   6   1  104.89   52.39
  -7  -6  -1  593.34  116.79
  -7  -6  -1  473.35   71.99
  -7  -6  -1  693.93  118.29
  -7  -6  -1  430.96   80.59
  -7  -6  -1  429.46   73.49
  -7  -6  -1  558.24  148.09
  -7  -6  -1  638.04  109.49
   7   6   1  545.85   87.09
   7   6   1  626.14  102.79
   7   6   1  587.34  101.99
   7   6   1  436.26   76.69
   7   6   1  506.95  100.89
   7   6   1  432.56   65.69
   7   6   1  537.35  132.19
  -8  -6  -1   92.69   62.79
  -8  -6  -1   56.09   71.99
  -8  -6  -1  131.69   91.19
  -8  -6  -1   60.29   53.69
  -8  -6  -1   45.60   35.70
  -8  -6  -1   72.39   45.40
  -8  -6  -1   64.19   46.20
   8   6   1   16.70   55.89
   8   6   1   28.40   43.60
   8   6   1   44.80   50.19
   8   6   1   57.29   41.10
   8   6   1   76.19   86.09
   8   6   1   55.49   49.30
   8   6   1   35.90   53.09
  -9  -6  -1  460.25  108.79
  -9  -6  -1  318.57  107.59
  -9  -6  -1  796.62  192.48
  -9  -6  -1  475.35   85.79
  -9  -6  -1  418.16   66.39
   9   6   1  435.56  132.79
   9   6   1  623.84  119.59
   9   6   1  600.44  106.59
   9   6   1  471.25   85.79
   8  -7  -1  420.26   53.09
  -8   7   1  537.95   49.30
  -8   7   1  357.46   56.19
   7  -7  -1 1261.67   75.69
   7  -7  -1 1387.26   81.39
   7  -7  -1 1241.28   86.19
   7  -7  -1 1449.95   91.49
   7  -7  -1 1237.38   97.89
   7  -7  -1 1291.37   79.09
   7  -7  -1 1408.96  102.49
   7  -7  -1 1295.67  103.89
  -7   7   1 1465.15   74.19
  -7   7   1 1158.08   92.99
  -7   7   1 1420.96   80.39
  -7   7   1 1280.67  113.79
  -7   7   1 1121.39   88.29
  -7   7   1 1245.88   87.59
  -7   7   1 1433.26   83.99
  -7   7   1 1316.67  137.19
   6  -7  -1  258.57   40.10
   6  -7  -1  343.97   45.80
   6  -7  -1  204.98   36.80
   6  -7  -1  346.17   44.20
   6  -7  -1  287.77   37.80
   6  -7  -1  212.18   45.80
   6  -7  -1  303.27   54.89
  -6   7   1  212.98   40.70
  -6   7   1  213.08   43.00
  -6   7   1  224.98   45.30
  -6   7   1  243.48   34.90
  -6   7   1  283.87   41.80
  -6   7   1  380.96   66.99
   5  -7  -1 1781.92  107.79
   5  -7  -1 2078.09   97.69
   5  -7  -1 2102.09  106.39
   5  -7  -1 2084.49   95.89
   5  -7  -1 1934.11  105.19
   5  -7  -1 2186.48   97.89
   5  -7  -1 2026.40   98.59
   5  -7  -1 1963.70  110.69
  -5   7   1 2012.30   88.69
  -5   7   1 2204.88  127.19
  -5   7   1 2015.20   97.89
  -5   7   1 2202.28  103.09
  -5   7   1 2089.69   98.99
  -5   7   1 1979.70  124.59
  -5   7   1 2121.49  106.59
  -5   7   1 2097.19  112.29
   4  -7  -1   16.10   11.10
   4  -7  -1    7.80   12.60
   4  -7  -1    2.30   17.00
   4  -7  -1   -9.60   15.60
   4  -7  -1  -10.30   12.70
   4  -7  -1   18.20   16.50
   4  -7  -1    4.20   10.30
   4  -7  -1   -3.50   20.40
   4  -7  -1    1.60   25.20
  -4   7   1   12.60   20.60
  -4   7   1   14.10   12.30
  -4   7   1   13.20   22.20
  -4   7   1  -12.10   13.00
  -4   7   1    6.70   17.10
  -4   7   1    3.80   10.80
  -4   7   1    3.20   18.70
  -4   7   1    3.50   17.10
   3  -7  -1  983.60   64.79
   3  -7  -1  952.30   71.89
   3  -7  -1  957.70   49.80
   3  -7  -1 1022.80   61.29
   3  -7  -1  974.60   68.99
   3  -7  -1 1071.29   75.49
   3  -7  -1 1064.49   66.49
   3  -7  -1  956.90   54.19
   3  -7  -1  946.31   57.09
   3  -7  -1 1002.10   53.79
  -3   7   1  908.01   89.69
  -3   7   1 1081.09   77.39
  -3   7   1  869.11   62.49
  -3   7   1 1002.20   54.19
  -3   7   1 1008.30   65.09
  -3   7   1  920.51   62.89
  -3   7   1 1060.39   67.39
   2  -7  -1  992.80   68.89
   2  -7  -1 1239.88   94.49
   2  -7  -1 1134.09   71.99
   2  -7  -1 1049.30   68.79
   2  -7  -1 1133.59   52.99
   2  -7  -1 1101.49   71.79
   2  -7  -1 1077.09   48.00
   2  -7  -1 1143.69   60.99
   2  -7  -1 1309.47   85.19
  -2   7   1 1000.30   71.29
  -2   7   1 1063.79   74.99
  -2   7   1 1061.99   62.59
  -2   7   1 1116.99   69.19
  -2   7   1 1053.59   50.89
  -2   7   1 1031.20   72.99
  -2   7   1 1040.70   64.69
  -2   7   1  922.11   75.89
   1  -7  -1  363.26   47.50
   1  -7  -1  395.26   52.99
   1  -7  -1  258.37   37.30
   1  -7  -1  274.67   44.00
   1  -7  -1  263.47   31.00
   1  -7  -1  268.87   33.00
   1  -7  -1  268.27   45.80
   1  -7  -1  343.77   35.80
   1  -7  -1  315.87   26.90
  -1   7   1  302.17   52.19
  -1   7   1  277.37   39.40
  -1   7   1  283.67   22.80
  -1   7   1  311.47   54.49
  -1   7   1  331.97   50.19
  -1   7   1  337.17   32.90
  -1   7   1  253.77   40.10
  -1   7   1  366.56   35.20
   0  -7  -1 1699.13  101.59
   0  -7  -1 1546.75  101.89
   0  -7  -1 1736.13   72.89
   0  -7  -1 1705.93   83.99
   0  -7  -1 1799.72  108.39
   0  -7  -1 1732.63   88.49
   0  -7  -1 1645.34   90.19
   0  -7  -1 1695.13   79.69
   0  -7  -1 1880.21   96.59
   0   7   1 1706.03   79.09
   0   7   1 1610.44   99.69
   0   7   1 1948.31  131.79
   0   7   1 1744.93   68.39
   0   7   1 1576.74  127.29
   0   7   1 1673.83   83.49
   0   7   1 1630.94   62.09
   0   7   1 1763.12   99.89
  -1  -7  -1  179.28   50.39
  -1  -7  -1  121.79   29.90
  -1  -7  -1  116.49   27.90
  -1  -7  -1  131.59   36.00
  -1  -7  -1   92.19   30.40
  -1  -7  -1  110.09   32.90
  -1  -7  -1  125.79   35.30
  -1  -7  -1  154.78   27.80
   1   7   1  119.09   37.80
   1   7   1  149.39   20.00
   1   7   1  148.59   37.20
   1   7   1  104.79   58.09
   1   7   1  154.18   31.40
   1   7   1  180.08   22.80
   1   7   1  120.29   23.10
  -2  -7  -1 2702.13  109.19
  -2  -7  -1 2499.45  137.79
  -2  -7  -1 2376.56  126.79
  -2  -7  -1 2403.06  126.29
  -2  -7  -1 2364.96  160.38
  -2  -7  -1 2342.67  132.79
  -2  -7  -1 2334.47  153.08
  -2  -7  -1 2296.07  128.69
   2   7   1 2245.38  119.39
   2   7   1 2648.94  145.59
   2   7   1 2296.07  127.29
   2   7   1 2477.55   97.19
   2   7   1 2254.37  195.08
   2   7   1 2458.55  103.09
   2   7   1 2445.16   89.29
  -3  -7  -1  297.87   59.89
  -3  -7  -1  213.08   45.20
  -3  -7  -1  193.38   41.70
  -3  -7  -1  216.98   70.29
  -3  -7  -1  159.98   54.29
  -3  -7  -1  136.49   44.00
  -3  -7  -1  250.77   50.69
   3   7   1  198.78   31.70
   3   7   1  243.08   53.49
   3   7   1  262.27   64.29
   3   7   1  172.98   84.59
   3   7   1  153.78   31.10
   3   7   1  244.78   50.29
  -4  -7  -1  750.02   74.99
  -4  -7  -1  430.36   84.89
  -4  -7  -1  819.22  127.59
  -4  -7  -1  666.73   72.89
  -4  -7  -1  490.35   81.89
  -4  -7  -1  651.03   49.90
  -4  -7  -1  660.13  103.29
   4   7   1  675.53   74.69
   4   7   1  603.84   52.79
   4   7   1  520.55   74.79
   4   7   1  625.84   65.69
   4   7   1  634.04   92.59
   4   7   1  547.75  128.09
   4   7   1  601.84   89.39
  -5  -7  -1  149.88   63.19
  -5  -7  -1   44.80   34.30
  -5  -7  -1   44.80   34.60
  -5  -7  -1   98.79   51.99
  -5  -7  -1  108.89   52.89
  -5  -7  -1  109.99   45.50
  -5  -7  -1   49.00   50.69
   5   7   1   82.39   43.30
   5   7   1   64.99   84.79
   5   7   1   57.39   35.90
   5   7   1   70.09   34.20
   5   7   1   92.09   47.90
   5   7   1  123.29   34.50
   5   7   1  158.48   60.39
  -6  -7  -1  950.30  135.19
  -6  -7  -1  883.91   84.29
  -6  -7  -1 1093.49  154.78
  -6  -7  -1 1028.80  110.99
  -6  -7  -1  883.81  117.89
  -6  -7  -1  782.82  144.29
  -6  -7  -1  919.31  106.29
   6   7   1 1005.70   80.99
   6   7   1 1249.47  111.29
   6   7   1 1593.14  241.38
   6   7   1  821.32  110.49
   6   7   1 1153.78  114.39
   6   7   1  870.51  102.39
   6   7   1  909.41  124.89
  -7  -7  -1  460.65   87.99
  -7  -7  -1  601.74   81.09
  -7  -7  -1  673.63  111.09
  -7  -7  -1  456.95   78.49
  -7  -7  -1  455.85  104.09
  -7  -7  -1  625.94  128.09
  -7  -7  -1  770.52  164.08
   7   7   1  544.15   91.79
   7   7   1  595.34   98.19
   7   7   1  528.65  110.69
   7   7   1  626.94   76.99
   7   7   1 1013.00  203.58
   7   7   1  596.64   95.59
   7   7   1  515.65   98.89
  -8  -7  -1  233.68   65.89
  -8  -7  -1  414.26   85.79
  -8  -7  -1  380.26   91.29
  -8  -7  -1  363.16   66.19
  -8  -7  -1  155.78   99.69
   8   7   1  297.37   74.29
   8   7   1  237.88  126.79
   8   7   1  333.87   82.09
   8   7   1  435.06   96.89
   8   7   1  351.16   93.59
   8   7   1  333.77   71.39
  -9  -7  -1 1093.09  204.08
  -9  -7  -1 1186.18  163.38
  -9  -7  -1 1177.48  102.99
  -9  -7  -1  985.10  161.18
  -9  -7  -1 1187.78  119.49
  -9  -7  -1 1041.70  126.59
   9   7   1 1332.07  148.19
   9   7   1 1025.90  112.49
   9   7   1 1574.14  246.58
   9   7   1 1399.46  145.39
   7  -8  -1   12.30   19.80
   7  -8  -1    9.30   28.80
   7  -8  -1   22.30   30.20
   7  -8  -1   66.39   41.40
   7  -8  -1   24.00   35.70
   7  -8  -1   41.90   20.80
   7  -8  -1   12.20   22.50
  -7   8   1   10.00   40.50
  -7   8   1   24.60   20.00
  -7   8   1   25.70   18.40
   6  -8  -1  340.17   46.70
   6  -8  -1  284.67   42.90
   6  -8  -1  439.06   63.19
   6  -8  -1  371.56   59.09
   6  -8  -1  377.26   44.90
   6  -8  -1  302.57   39.70
   6  -8  -1  275.47   42.20
   6  -8  -1  298.07   52.69
  -6   8   1  318.27   44.00
  -6   8   1  441.36   82.09
  -6   8   1  345.17   49.90
  -6   8   1  262.67   49.90
  -6   8   1  429.06   38.70
  -6   8   1  352.36   65.59
   5  -8  -1    3.60   13.90
   5  -8  -1   12.50   21.90
   5  -8  -1  -22.20   26.30
   5  -8  -1   17.40   28.30
   5  -8  -1   -1.80   17.50
   5  -8  -1    5.00   13.80
   5  -8  -1   13.70   18.00
   5  -8  -1    2.30   16.70
  -5   8   1  -18.20   23.50
  -5   8   1    6.50   18.00
  -5   8   1   -3.50   16.40
  -5   8   1   11.10   26.80
  -5   8   1   21.90   17.80
   4  -8  -1   10.70   13.60
   4  -8  -1   45.10   19.60
   4  -8  -1   14.00   20.80
   4  -8  -1   26.40   27.80
   4  -8  -1   28.90   18.90
   4  -8  -1   19.90   15.10
   4  -8  -1   12.10   14.80
  -4   8   1   -0.70   20.70
  -4   8   1   21.50   17.60
  -4   8   1   65.99   26.50
  -4   8   1   19.60   24.10
  -4   8   1   24.80   19.60
   3  -8  -1   -9.80   11.70
   3  -8  -1   -0.80   19.10
   3  -8  -1  -15.20   17.50
   3  -8  -1   -3.60   10.70
   3  -8  -1    3.00   17.30
   3  -8  -1   14.90   20.60
   3  -8  -1    7.90   11.60
   3  -8  -1   15.10   12.40
   3  -8  -1    8.50   21.40
  -3   8   1    2.00   17.90
  -3   8   1   13.70   17.30
  -3   8   1   -4.80   22.10
  -3   8   1   11.80   18.00
  -3   8   1    6.30   18.30
  -3   8   1   -3.80   13.50
  -3   8   1   -6.90   19.40
   2  -8  -1  175.28   41.50
   2  -8  -1  204.18   38.40
   2  -8  -1  222.28   34.70
   2  -8  -1  233.08   33.50
   2  -8  -1  219.28   34.50
   2  -8  -1  195.88   37.30
   2  -8  -1  129.79   22.30
   2  -8  -1  209.38   39.10
   2  -8  -1  210.48   22.50
  -2   8   1  199.38   23.20
  -2   8   1  175.88   38.80
  -2   8   1  185.48   40.40
  -2   8   1  190.38   33.30
  -2   8   1  240.48   46.10
  -2   8   1  156.18   29.40
  -2   8   1  210.78   38.10
   1  -8  -1  627.64   53.19
   1  -8  -1  612.34   67.69
   1  -8  -1  589.54   56.19
   1  -8  -1  706.03   54.09
   1  -8  -1  667.63   66.09
   1  -8  -1  636.24   41.00
   1  -8  -1  593.94   45.80
   1  -8  -1  613.44   53.09
  -1   8   1  645.04   59.79
  -1   8   1  690.53   72.19
  -1   8   1  589.94   48.90
  -1   8   1  671.83   88.79
  -1   8   1  614.84   57.69
  -1   8   1  596.74   47.30
  -1   8   1  542.85   33.90
   0  -8  -1  711.53   68.39
   0  -8  -1  700.43   61.89
   0  -8  -1  753.52   57.59
   0  -8  -1  818.72   49.30
   0  -8  -1  801.82   54.69
   0  -8  -1  835.62   77.79
   0  -8  -1  710.53   59.79
   0  -8  -1  879.11   77.99
   0  -8  -1 1088.29  157.98
   0   8   1  721.73   53.79
   0   8   1  813.62   68.29
   0   8   1  762.12   80.79
   0   8   1  824.62   41.00
   0   8   1  776.92   52.59
   0   8   1  763.32   42.70
   0   8   1  932.81  104.29
  -1  -8  -1  785.92   58.39
  -1  -8  -1  846.72   80.69
  -1  -8  -1  754.32   85.09
  -1  -8  -1  700.93   54.59
  -1  -8  -1  721.73   63.29
  -1  -8  -1  700.93   53.69
  -1  -8  -1  526.65   75.69
   1   8   1 1123.79  151.88
   1   8   1  786.92   61.99
   1   8   1  716.93   41.10
   1   8   1  711.93   93.99
   1   8   1  760.02   41.60
   1   8   1  684.63   70.39
   1   8   1  799.42   52.09
  -2  -8  -1  168.48   30.50
  -2  -8  -1  221.08   60.19
  -2  -8  -1  312.37   68.49
  -2  -8  -1  266.77   52.79
  -2  -8  -1  186.68   42.60
  -2  -8  -1  206.68   47.60
  -2  -8  -1  268.47   52.69
  -2  -8  -1  236.98   66.29
   2   8   1  245.08   52.19
   2   8   1  206.98   28.10
   2   8   1  222.48   42.20
   2   8   1  188.68   24.00
   2   8   1  343.37   97.69
   2   8   1  284.87   38.50
   2   8   1  221.18   58.89
   2   8   1  205.18   47.00
  -3  -8  -1  762.52   77.09
  -3  -8  -1  722.83   76.39
  -3  -8  -1  671.13  110.59
  -3  -8  -1  831.42   61.49
  -3  -8  -1  619.74   82.89
  -3  -8  -1  527.65  140.59
  -3  -8  -1  810.12   82.09
  -3  -8  -1  732.63   80.49
   3   8   1  807.92   48.40
   3   8   1  782.82   57.09
   3   8   1  691.73  101.29
   3   8   1  704.83   82.69
   3   8   1  714.93   53.49
   3   8   1  635.24  144.89
   3   8   1  875.81   84.19
  -4  -8  -1   42.00   45.50
  -4  -8  -1   44.90   35.90
  -4  -8  -1   61.99   39.70
  -4  -8  -1  119.19   58.49
  -4  -8  -1   14.70   30.30
  -4  -8  -1   28.90   29.20
  -4  -8  -1   51.69   30.70
  -4  -8  -1   48.50   27.00
   4   8   1   62.19   25.30
   4   8   1    9.40   28.70
   4   8   1   17.40   32.00
   4   8   1   87.59   71.39
   4   8   1   62.69   21.60
   4   8   1   64.89   41.50
   4   8   1   33.90   35.90
  -5  -8  -1  230.38   80.49
  -5  -8  -1  291.77   69.39
  -5  -8  -1  201.48   68.79
  -5  -8  -1  287.37   58.49
  -5  -8  -1  261.77   63.89
  -5  -8  -1  235.28   29.90
  -5  -8  -1  241.08   57.99
  -5  -8  -1  252.87   74.29
   5   8   1  222.48   71.69
   5   8   1  216.68   64.69
   5   8   1  179.08   36.60
   5   8   1  307.67  124.29
   5   8   1  301.47   59.69
   5   8   1  237.88   70.09
   5   8   1  229.78   56.59
  -6  -8  -1  510.45   90.49
  -6  -8  -1  791.12  103.29
  -6  -8  -1  786.72  150.98
  -6  -8  -1  525.35  105.19
  -6  -8  -1  468.45   76.99
  -6  -8  -1  470.75  102.19
  -6  -8  -1  599.84   99.29
   6   8   1  511.45   84.79
   6   8   1  252.07  133.69
   6   8   1  397.26   85.39
   6   8   1  396.96   78.19
   6   8   1  595.14   85.69
   6   8   1  600.64   73.49
  -7  -8  -1   79.89   63.99
  -7  -8  -1   92.69   48.90
  -7  -8  -1   40.00   52.39
  -7  -8  -1   11.40   69.99
  -7  -8  -1  116.09   78.09
  -7  -8  -1  122.79   53.69
  -7  -8  -1   92.49   38.90
   7   8   1   42.60   55.59
   7   8   1  111.99  104.69
   7   8   1  168.28   60.19
   7   8   1   67.49   48.60
   7   8   1   95.99   56.19
   7   8   1   73.29   37.60
  -8  -8  -1  342.77   77.29
  -8  -8  -1  418.46  121.39
  -8  -8  -1  508.25  105.69
  -8  -8  -1  286.97   96.09
  -8  -8  -1  406.86   69.29
   8   8   1  357.26   81.69
   8   8   1  348.27   80.69
   8   8   1  380.46  134.79
   8   8   1  455.45   99.89
   5  -9  -1  663.93   77.09
   5  -9  -1  482.15   42.00
   5  -9  -1  569.34   61.29
   5  -9  -1  510.05   47.70
   5  -9  -1  408.76   56.49
   5  -9  -1  484.85   65.29
   5  -9  -1  554.14   49.00
   5  -9  -1  386.56   59.39
  -5   9   1  499.25   61.29
  -5   9   1  450.55   73.89
  -5   9   1  660.53   74.09
  -5   9   1  532.25   58.99
  -5   9   1  389.16   59.29
   4  -9  -1  274.67   51.69
   4  -9  -1  255.67   38.50
   4  -9  -1  324.37   42.00
   4  -9  -1  298.57   47.90
   4  -9  -1  346.17   32.70
   4  -9  -1  309.97   46.70
   4  -9  -1  265.07   47.10
   4  -9  -1  336.57   37.10
  -4   9   1  224.78   47.70
  -4   9   1  375.76   61.69
  -4   9   1  285.27   54.29
  -4   9   1  330.37   53.19
  -4   9   1  297.37   46.70
   3  -9  -1  411.56   60.59
   3  -9  -1  427.36   37.70
   3  -9  -1  427.36   58.39
   3  -9  -1  364.66   55.59
   3  -9  -1  398.26   33.30
   3  -9  -1  367.96   42.20
   3  -9  -1  365.46   55.69
  -3   9   1  429.76   54.99
  -3   9   1  403.36   59.59
  -3   9   1  342.77   59.99
  -3   9   1  417.66   54.09
  -3   9   1  457.95   68.79
   2  -9  -1 1755.92  112.99
   2  -9  -1 1586.34  107.89
   2  -9  -1 1785.02   76.69
   2  -9  -1 1689.13  101.29
   2  -9  -1 1727.13   93.19
   2  -9  -1 1766.62  100.09
   2  -9  -1 1782.42  102.89
   2  -9  -1 1482.45  113.79
  -2   9   1 1723.33   77.49
  -2   9   1 1506.95  111.09
  -2   9   1 1681.13   64.19
  -2   9   1 1674.53  123.09
  -2   9   1 1736.23   92.39
  -2   9   1 1773.62  105.89
  -2   9   1 1713.93   89.89
  -2   9   1 1491.25   91.89
   1  -9  -1  209.48   27.90
   1  -9  -1  147.49   40.10
   1  -9  -1  245.08   42.60
   1  -9  -1  120.49   39.20
   1  -9  -1  230.78   48.00
   1  -9  -1  184.38   34.10
   1  -9  -1  256.97   44.00
  -1   9   1  146.29   61.09
  -1   9   1  192.38   32.70
  -1   9   1  192.78   38.60
  -1   9   1  193.48   50.69
  -1   9   1  193.58   39.40
  -1   9   1  188.68   53.39
  -1   9   1  202.18   22.50
   0  -9  -1 1711.53  120.09
   0  -9  -1 1943.91  138.69
   0  -9  -1 2119.09  102.49
   0  -9  -1 1934.81  109.09
   0  -9  -1 1876.61   83.19
   0  -9  -1 2024.20  127.39
   0  -9  -1 1891.01  109.59
   0   9   1 2114.79  166.28
   0   9   1 1942.21  116.49
   0   9   1 1909.91   98.39
   0   9   1 1831.52  131.79
   0   9   1 2005.70   93.49
   0   9   1 1958.40   72.89
  -1  -9  -1  114.59   33.70
  -1  -9  -1   73.49   26.00
  -1  -9  -1   98.49   27.20
  -1  -9  -1  141.39   48.90
  -1  -9  -1   43.10   33.30
  -1  -9  -1  110.49   29.20
  -1  -9  -1  139.99   45.80
  -1  -9  -1  174.78   62.69
   1   9   1   60.29   35.10
   1   9   1   84.09   17.00
   1   9   1  103.59   29.80
   1   9   1  108.49   67.69
   1   9   1   90.29   38.90
   1   9   1   60.89   15.90
   1   9   1   79.79   22.10
   1   9   1   62.19   28.40
  -2  -9  -1  280.27   71.19
  -2  -9  -1  249.08   47.00
  -2  -9  -1  272.07   54.99
  -2  -9  -1  173.08   46.30
  -2  -9  -1  256.97   38.80
  -2  -9  -1  210.38   51.79
  -2  -9  -1  260.17   52.49
  -2  -9  -1  135.09   53.59
   2   9   1  437.86  120.59
   2   9   1  272.47   51.49
   2   9   1  236.08   59.59
   2   9   1  191.58   46.40
   2   9   1  260.87   25.80
   2   9   1  228.38   34.30
   2   9   1  217.18   50.19
  -3  -9  -1  414.06   66.19
  -3  -9  -1  368.36   66.99
  -3  -9  -1  388.36   83.59
  -3  -9  -1  351.96   63.69
  -3  -9  -1  353.26   46.40
  -3  -9  -1  387.96   88.29
  -3  -9  -1  425.86   70.59
  -3  -9  -1  323.57   63.39
  -3  -9  -1  397.66   65.89
   3   9   1  337.57   38.70
   3   9   1  422.66   70.69
   3   9   1  389.76   61.09
   3   9   1  280.17   71.59
   3   9   1  559.94  131.69
   3   9   1  316.27   34.50
  -4  -9  -1  153.98   48.70
  -4  -9  -1  193.18   76.89
  -4  -9  -1   86.79   38.70
  -4  -9  -1   95.09   42.50
  -4  -9  -1  145.39   57.49
  -4  -9  -1  141.69   69.39
  -4  -9  -1  123.19   29.60
  -4  -9  -1  150.98   39.90
  -4  -9  -1   72.59   44.90
   4   9   1   76.89   52.09
   4   9   1   98.29   30.70
   4   9   1   46.50   86.89
   4   9   1   88.99   46.70
   4   9   1  135.09   25.90
   4   9   1  144.49   33.40
   4   9   1   63.99   35.80
   4   9   1  127.29   44.50
  -5  -9  -1  964.70  126.49
  -5  -9  -1  877.01  116.39
  -5  -9  -1  845.42  110.89
  -5  -9  -1  824.32   60.69
  -5  -9  -1  896.91   97.09
  -5  -9  -1 1110.59  154.08
  -5  -9  -1  698.63  130.99
  -5  -9  -1  578.04   83.89
   5   9   1  744.73   99.49
   5   9   1  935.51   76.79
   5   9   1  813.82  195.48
   5   9   1  764.32  103.19
   5   9   1  769.22   64.99
   5   9   1  684.53  108.19
   5   9   1  826.42   98.39
  -6  -9  -1   60.29   55.69
  -6  -9  -1   64.59   48.90
  -6  -9  -1  194.08   84.69
  -6  -9  -1  120.49   47.50
  -6  -9  -1  133.59   58.59
  -6  -9  -1  146.29   76.39
  -6  -9  -1  119.59   65.09
   6   9   1   40.10   45.50
   6   9   1  115.39   49.90
   6   9   1  143.59  111.79
   6   9   1   75.59   62.59
  -7  -9  -1  505.25  119.99
  -7  -9  -1  512.45  101.39
  -7  -9  -1  458.65  105.49
  -7  -9  -1  610.84   88.39
  -7  -9  -1  567.04  106.89
  -7  -9  -1  423.46   81.89
   7   9   1  739.83  112.59
   7   9   1  196.68  136.69
   7   9   1  573.74   94.99
   7   9   1  441.16   78.29
   4 -10  -1    0.50   33.80
   4 -10  -1    7.90   32.50
   4 -10  -1    2.80   19.30
   4 -10  -1   13.80   15.70
   4 -10  -1    0.50   21.40
   4 -10  -1   25.70   20.60
   4 -10  -1  -33.00   24.50
  -4  10   1    0.20   31.70
  -4  10   1  -17.70   21.60
  -4  10   1  -33.00   32.80
   3 -10  -1  736.43   84.89
   3 -10  -1  660.53   66.29
   3 -10  -1  744.13   51.59
   3 -10  -1  692.03   73.99
   3 -10  -1  699.03   63.09
   3 -10  -1  765.12   66.99
  -3  10   1  839.72   72.19
  -3  10   1  772.12   77.29
  -3  10   1  755.72   66.09
  -3  10   1  696.33   98.79
   2 -10  -1   14.90   26.30
   2 -10  -1   22.60   25.50
   2 -10  -1   47.00   17.20
   2 -10  -1   95.99   42.90
   2 -10  -1    0.10   30.90
   2 -10  -1   46.70   29.90
   2 -10  -1   18.70   21.80
  -2  10   1   10.30   32.10
  -2  10   1  -11.50   27.00
  -2  10   1   -3.00   23.20
  -2  10   1   77.19   50.49
   1 -10  -1  161.98   36.80
   1 -10  -1  203.08   50.09
   1 -10  -1  226.88   51.89
   1 -10  -1  200.28   39.80
   1 -10  -1  242.28   50.49
   1 -10  -1  266.97   44.00
   1 -10  -1  299.37   32.90
   1 -10  -1  155.48   47.40
  -1  10   1  290.27   40.10
  -1  10   1  274.17   74.49
  -1  10   1  274.07   40.50
  -1  10   1  306.67   48.30
  -1  10   1  185.58   51.79
  -1  10   1  209.88   47.10
  -1  10   1  236.48   24.30
   0 -10  -1   51.69   36.50
   0 -10  -1   17.90   37.00
   0 -10  -1   11.50   33.40
   0 -10  -1   67.79   26.90
   0 -10  -1   37.90   16.30
   0 -10  -1   39.20   33.40
   0 -10  -1   18.10   27.50
   0 -10  -1   69.59   33.50
   0  10   1  -34.80   66.59
   0  10   1   42.00   18.30
   0  10   1   22.50   13.20
   0  10   1   16.90   30.00
   0  10   1    8.90   21.50
  -1 -10  -1  114.19   39.20
  -1 -10  -1   79.79   41.80
  -1 -10  -1    6.30   21.90
  -1 -10  -1   26.30   46.50
  -1 -10  -1   34.80   17.00
  -1 -10  -1   39.40   32.40
  -1 -10  -1   -6.40   37.10
  -1 -10  -1  108.29   53.39
   1  10   1   23.20   14.10
   1  10   1  -12.20   71.09
   1  10   1   65.79   46.40
   1  10   1   41.40   30.70
   1  10   1   39.60   25.90
   1  10   1   60.09   22.60
   1  10   1   44.20   34.40
   1  10   1   53.79   16.10
  -2 -10  -1  205.38   40.60
  -2 -10  -1  192.48   49.40
  -2 -10  -1  130.09   35.40
  -2 -10  -1  281.97   58.89
  -2 -10  -1  132.69   48.20
  -2 -10  -1  137.49   58.49
  -2 -10  -1  273.67   74.19
  -2 -10  -1  172.28   55.19
   2  10   1  225.58   46.40
   2  10   1  176.08   58.89
   2  10   1   23.40   80.09
   2  10   1  225.18   27.20
   2  10   1  130.69   43.80
   2  10   1  173.78   31.70
   2  10   1  205.78   27.20
  -3 -10  -1   97.89   63.49
  -3 -10  -1   48.70   35.10
  -3 -10  -1   84.99   38.20
  -3 -10  -1   19.10   43.30
  -3 -10  -1   32.50   33.20
  -3 -10  -1   15.90   51.29
  -3 -10  -1   63.99   36.30
  -3 -10  -1   35.80   28.50
  -3 -10  -1   96.49   44.10
   3  10   1   32.90   33.30
   3  10   1   35.00   37.60
   3  10   1   47.10   35.90
   3  10   1   25.00   19.30
   3  10   1   20.00   18.70
   3  10   1   -4.40   99.09
  -4 -10  -1  719.93   80.49
  -4 -10  -1  805.72  144.49
  -4 -10  -1  432.86   78.99
  -4 -10  -1  784.42  132.29
  -4 -10  -1  543.25   85.29
  -4 -10  -1  608.44   88.59
  -4 -10  -1  735.83   89.29
  -4 -10  -1  649.54  100.49
  -4 -10  -1  455.95   73.29
   4  10   1  702.43  117.69
   4  10   1  453.65  150.48
   4  10   1  602.54   46.70
   4  10   1  675.03   93.69
   4  10   1  687.23   59.19
  -5 -10  -1  307.57   88.59
  -5 -10  -1  178.18   67.09
  -5 -10  -1  140.69   37.30
  -5 -10  -1   98.49   50.09
  -5 -10  -1    5.40   49.90
   5  10   1   91.69   56.99
   5  10   1  120.99   54.69
   5  10   1   78.89   24.60
   5  10   1  100.39   53.19
   5  10   1   90.89   35.50
   5  10   1    6.60  126.79
  -6 -10  -1  624.44  100.39
  -6 -10  -1  727.13   94.09
   6  10   1  653.83  103.19
   1 -11  -1    9.90   17.80
   1 -11  -1    5.90   39.60
   1 -11  -1  -10.10   36.10
   1 -11  -1  -29.50   38.50
   1 -11  -1    9.60   29.80
   1 -11  -1    6.00   42.20
  -1  11   1  -50.29   65.69
  -1  11   1   -7.60   28.60
   0 -11  -1  274.47   55.09
   0 -11  -1  331.07   40.70
   0 -11  -1  293.97   73.69
   0 -11  -1  368.96   69.79
   0 -11  -1  333.87   69.19
   0  11   1  326.37   60.19
   0  11   1  440.46  119.09
   0  11   1  352.76   29.00
   0  11   1  257.17   83.79
   0  11   1  378.26   45.40
  -1 -11  -1  512.55   87.49
  -1 -11  -1  666.43   50.49
  -1 -11  -1  534.35   83.19
  -1 -11  -1  560.94   85.89
  -1 -11  -1  458.05   71.29
  -1 -11  -1  406.86   85.69
   1  11   1  478.35  105.69
   1  11   1  514.75   92.89
   1  11   1  563.44   67.69
   1  11   1  603.44   40.00
   1  11   1  675.53  157.28
  -2 -11  -1  279.07   80.79
  -2 -11  -1  420.86   74.79
  -2 -11  -1  339.77   64.09
  -2 -11  -1  440.26  104.99
  -2 -11  -1  306.37   65.09
  -2 -11  -1  347.67   53.29
  -2 -11  -1  470.85   87.69
   2  11   1  241.98   68.39
   2  11   1  358.26   68.89
   2  11   1  380.56   67.39
   2  11   1  345.97   34.20
   2  11   1  464.55  143.49
   2  11   1  372.56   33.20
  -3 -11  -1  963.00  115.49
  -3 -11  -1  973.20  113.79
  -3 -11  -1  839.42  144.89
  -3 -11  -1 1342.37  146.09
  -3 -11  -1 1062.89   88.09
  -3 -11  -1 1249.47  131.89
  -3 -11  -1 1128.49  106.99
   3  11   1 1161.18  104.89
   3  11   1 1133.89   62.59
   3  11   1 1153.48  162.18
   3  11   1 1074.99   99.59
   3  11   1 1116.79  216.18
   2  10  -2  145.59   57.59
   2  10  -2  192.68   37.60
   2  10  -2  260.57  123.19
   2  10  -2  128.29   76.99
   2  10  -2  240.38   78.79
  -2 -10   2  183.98   36.80
  -2 -10   2  202.18   58.29
  -2 -10   2   28.10   72.39
  -2 -10   2  112.79   49.99
  -2 -10   2  137.59   45.70
  -2 -10   2  219.38   70.79
  -2 -10   2  190.38   67.29
   1  10  -2  150.68   52.29
   1  10  -2  223.68  112.09
   1  10  -2  202.78   74.49
   1  10  -2  130.39   83.69
  -1 -10   2  222.38   56.09
  -1 -10   2  237.58   73.49
  -1 -10   2  174.68   49.10
  -1 -10   2  212.58   40.30
  -1 -10   2  287.37   70.89
   0  10  -2   10.00   59.39
   0  10  -2   20.20   21.40
   0  10  -2   12.80   36.90
   0  10  -2   72.69   86.69
   0  10  -2   18.70   51.39
   0 -10   2   20.20   26.70
   0 -10   2   53.29   46.40
   0 -10   2   18.30   31.50
   0 -10   2   -7.10   18.80
   0 -10   2   96.29   53.49
   0 -10   2  -36.70   35.30
   0 -10   2   22.70   51.09
  -1  10  -2  798.72  129.49
  -1  10  -2  863.91  158.18
  -1  10  -2  796.02   57.29
  -1  10  -2  713.33  112.19
   1 -10   2  778.92  109.79
   1 -10   2  812.12   63.49
   1 -10   2  776.92   80.99
   1 -10   2  641.04   97.19
   1 -10   2  491.85   89.59
   1 -10   2  817.42   70.99
   1 -10   2  849.32   90.29
  -2  10  -2   32.10   49.00
  -2  10  -2   28.30   72.99
  -2  10  -2    0.10   20.30
   2 -10   2   20.60   31.80
   2 -10   2    1.30   46.20
   2 -10   2   25.20   38.90
   2 -10   2   -6.80   47.60
   2 -10   2   11.90   28.10
   2 -10   2   24.40   40.50
   2 -10   2   -9.60   20.10
   5   9  -2  780.02  192.28
   5   9  -2  544.05  113.29
   5   9  -2  634.74  105.49
   5   9  -2  717.63  131.09
  -5  -9   2  532.45  127.59
  -5  -9   2  603.04  104.29
  -5  -9   2  679.63  131.09
  -5  -9   2  565.24  103.49
  -5  -9   2  540.15   90.59
  -5  -9   2  578.64  102.89
   4   9  -2  208.18   81.39
   4   9  -2  326.17   78.49
   4   9  -2  150.98   43.70
   4   9  -2  225.08  138.89
   4   9  -2  215.18   74.09
  -4  -9   2  287.87   71.09
  -4  -9   2  210.08   70.59
  -4  -9   2  394.66  170.78
  -4  -9   2  199.28   37.10
  -4  -9   2  189.38   66.49
  -4  -9   2  247.18   66.89
  -4  -9   2  207.38   62.49
   3   9  -2  101.89   49.20
   3   9  -2   57.79   58.49
   3   9  -2   48.10   26.90
   3   9  -2   39.20   65.09
   3   9  -2   29.20  101.19
   3   9  -2   46.30   15.70
  -3  -9   2   40.00   48.70
  -3  -9   2  108.69   47.60
  -3  -9   2   27.40   59.99
  -3  -9   2   67.29   41.70
  -3  -9   2   37.60   44.80
  -3  -9   2   25.90   50.79
  -3  -9   2   48.30   24.00
  -3  -9   2   14.90   49.90
   2   9  -2 1018.60  151.48
   2   9  -2 1333.07  219.98
   2   9  -2 1021.70  140.69
   2   9  -2 1088.19   37.00
   2   9  -2 1073.49   74.69
  -2  -9   2 1232.98  121.69
  -2  -9   2 1048.90  116.99
  -2  -9   2 1121.79   89.79
  -2  -9   2  998.70  148.49
  -2  -9   2 1026.30  102.99
  -2  -9   2 1080.69   68.49
   1   9  -2   88.89   26.30
   1   9  -2   31.70   83.09
   1   9  -2   76.09   24.40
   1   9  -2  102.39   58.59
   1   9  -2   82.19   68.59
   1   9  -2  130.39   36.70
   1   9  -2   83.89   42.80
  -1  -9   2   71.29   55.59
  -1  -9   2   95.59   46.70
  -1  -9   2   78.39   31.80
  -1  -9   2  -22.20   38.00
  -1  -9   2   60.99   44.60
  -1  -9   2   87.09   28.80
  -1  -9   2   27.40   30.20
  -1  -9   2  111.29   40.40
   0   9  -2  603.34  101.69
   0   9  -2  533.85   65.79
   0   9  -2  639.64   48.60
   0   9  -2  565.24  124.49
   0   9  -2  605.34   85.09
   0   9  -2  631.24   53.99
   0  -9   2  634.54   89.99
   0  -9   2  402.36   77.89
   0  -9   2  610.14   77.29
   0  -9   2  557.74   49.20
   0  -9   2  593.54   95.19
   0  -9   2  551.14   74.39
   0  -9   2  575.14   52.39
   0  -9   2  504.65   81.79
  -1   9  -2   78.29   24.90
  -1   9  -2   15.70   22.80
  -1   9  -2   56.89   35.40
  -1   9  -2   87.69   60.39
  -1   9  -2   61.09   43.60
  -1   9  -2   25.60   19.10
  -1   9  -2   15.20   88.19
   1  -9   2   69.29   42.30
   1  -9   2   41.90   21.20
   1  -9   2    8.60   22.50
   1  -9   2   44.00   31.70
   1  -9   2   64.09   27.40
   1  -9   2   35.50   38.40
   1  -9   2   -4.50   33.90
   1  -9   2   47.40   38.30
  -2   9  -2  625.84  107.79
  -2   9  -2  853.51   58.69
  -2   9  -2  867.81  114.59
  -2   9  -2  893.71  122.59
  -2   9  -2  830.32   73.49
   2  -9   2  839.82   85.49
   2  -9   2  751.62   75.19
   2  -9   2  811.22   55.99
   2  -9   2  626.64   82.49
   2  -9   2  711.53   94.19
   2  -9   2  673.53   70.29
   2  -9   2  884.81   70.69
  -3   9  -2   28.40   21.40
  -3   9  -2   20.00   44.80
  -3   9  -2   73.09   41.40
  -3   9  -2    3.00   47.20
   3  -9   2   38.50   25.10
   3  -9   2  -11.40   33.10
   3  -9   2   65.19   38.50
   3  -9   2    7.30   26.20
   3  -9   2   38.60   20.90
   3  -9   2   13.30   40.60
   3  -9   2    2.70   26.30
  -4   9  -2  158.48   53.89
  -4   9  -2  250.67   73.59
  -4   9  -2  209.68   58.39
  -4   9  -2  188.68   36.20
  -4   9  -2  228.98   59.69
  -4   9  -2  233.78   41.00
   4  -9   2  239.38   45.00
   4  -9   2  195.88   54.19
   4  -9   2  202.28   51.49
   4  -9   2  156.48   42.30
   4  -9   2  262.37   59.19
   4  -9   2  212.38   36.70
   4  -9   2  182.28   50.59
  -5   9  -2  311.37   67.59
  -5   9  -2  391.96   81.59
  -5   9  -2  456.05   61.49
  -5   9  -2  372.96   51.99
  -5   9  -2  404.36   84.99
   5  -9   2  338.97   48.10
   5  -9   2  372.66   74.89
   5  -9   2  373.76   55.89
   5  -9   2  348.07   48.70
   5  -9   2  311.67   56.59
   6   8  -2  111.69   78.19
   6   8  -2  105.79   70.79
   6   8  -2   74.99   53.39
   6   8  -2  249.68  137.09
  -6  -8   2   88.69   40.40
  -6  -8   2   55.99   58.19
  -6  -8   2   17.90   44.40
  -6  -8   2   64.29   58.99
  -6  -8   2   41.00   54.29
  -6  -8   2  141.89   79.09
  -6  -8   2   92.49   62.99
   5   8  -2  298.87   92.19
   5   8  -2  158.08  114.59
   5   8  -2  411.06   84.29
   5   8  -2  270.67   76.99
   5   8  -2  419.86   71.59
  -5  -8   2  296.67  104.79
  -5  -8   2  461.05   85.79
  -5  -8   2  318.87   73.39
  -5  -8   2  329.77   83.29
  -5  -8   2  322.37   74.69
   4   8  -2    0.70   55.09
   4   8  -2  -29.40   93.29
   4   8  -2   17.50   24.70
   4   8  -2   32.80   43.40
   4   8  -2   72.09   41.90
   4   8  -2   25.00   54.59
   4   8  -2    2.90   30.80
  -4  -8   2   -8.10   34.40
  -4  -8   2   86.79   44.10
  -4  -8   2   25.90   42.30
  -4  -8   2   56.89   57.59
  -4  -8   2   35.60   40.00
  -4  -8   2   24.10   55.59
  -4  -8   2   85.39   53.29
   3   8  -2  436.76   95.49
   3   8  -2  455.75   84.59
   3   8  -2  373.66   55.39
   3   8  -2  224.88   76.69
   3   8  -2  574.84  139.39
   3   8  -2  478.35   48.10
   3   8  -2  383.96   62.99
  -3  -8   2  547.05  121.79
  -3  -8   2  399.96   75.39
  -3  -8   2  309.27   68.89
  -3  -8   2  268.87   66.29
  -3  -8   2  398.36   45.40
  -3  -8   2  338.37   70.09
  -3  -8   2  290.97   64.19
  -3  -8   2  400.76   80.19
   2   8  -2  180.48   35.80
   2   8  -2  153.28   60.79
   2   8  -2  191.38   71.29
   2   8  -2  129.89   28.10
   2   8  -2  156.88   16.90
   2   8  -2  140.59   37.10
   2   8  -2  186.98   84.89
  -2  -8   2  120.19   48.90
  -2  -8   2  150.48   48.00
  -2  -8   2  193.88   31.50
  -2  -8   2  114.59   41.10
  -2  -8   2   81.09   47.10
  -2  -8   2   95.89   42.60
  -2  -8   2   96.19   54.49
  -2  -8   2  113.19   37.30
   1   8  -2 1237.08  121.39
   1   8  -2 1186.78  127.39
   1   8  -2 1013.40   96.69
   1   8  -2 1269.37  177.08
   1   8  -2 1108.99   69.09
  -1  -8   2 1338.27  123.29
  -1  -8   2 1136.49   92.29
  -1  -8   2 1237.48   99.09
  -1  -8   2 1165.18   84.19
  -1  -8   2 1118.29  103.89
  -1  -8   2 1106.69   66.69
  -1  -8   2 1117.69  103.49
  -1  -8   2 1072.99  107.59
   0   8  -2  114.69   40.50
   0   8  -2  170.08   30.70
   0   8  -2  152.28   29.80
   0   8  -2  100.19   57.69
   0   8  -2   67.59   28.70
   0   8  -2   19.00   36.60
   0   8  -2   58.79   61.09
   0  -8   2  142.99   28.10
   0  -8   2  126.69   43.30
   0  -8   2  134.19   41.30
   0  -8   2  128.29   30.30
   0  -8   2  107.19   40.40
   0  -8   2   97.39   35.40
   0  -8   2  227.68   56.19
   0  -8   2   91.79   41.80
  -1   8  -2  646.44   49.10
  -1   8  -2  611.34  104.79
  -1   8  -2  625.54   52.49
  -1   8  -2  698.93   98.89
  -1   8  -2  662.53   62.49
  -1   8  -2  642.24   72.89
  -1   8  -2  638.44  106.39
   1  -8   2  615.74   80.99
   1  -8   2  653.13   88.19
   1  -8   2  620.84   68.79
   1  -8   2  673.83   69.69
   1  -8   2  637.54   90.79
   1  -8   2  573.44   49.60
   1  -8   2  608.84   50.09
   1  -8   2  623.04   62.09
  -2   8  -2  168.88   55.29
  -2   8  -2  297.17   51.89
  -2   8  -2  311.07   36.00
  -2   8  -2  239.18   53.29
  -2   8  -2  160.58   49.60
  -2   8  -2  322.37   77.29
   2  -8   2  316.07   39.50
   2  -8   2  298.77   38.10
   2  -8   2  278.27   57.59
   2  -8   2  425.96   67.79
   2  -8   2  357.06   48.10
   2  -8   2  379.86   61.99
   2  -8   2  208.78   44.30
   2  -8   2  344.77   49.40
   2  -8   2  369.46   64.39
  -3   8  -2    9.60   21.80
  -3   8  -2   35.10   22.90
  -3   8  -2   37.80   32.00
  -3   8  -2   56.89   47.50
  -3   8  -2   57.29   20.50
  -3   8  -2   27.50   29.50
   3  -8   2   59.69   26.20
   3  -8   2   15.60   24.30
   3  -8   2   21.60   21.10
   3  -8   2   50.99   19.00
   3  -8   2   15.70   32.70
   3  -8   2   53.59   30.70
   3  -8   2  111.59   39.40
  -4   8  -2 1185.58   73.69
  -4   8  -2 1064.29   99.79
  -4   8  -2 1228.88  115.69
  -4   8  -2 1332.57   77.99
  -4   8  -2 1159.58   94.89
  -4   8  -2 1194.98   86.99
   4  -8   2 1203.68  100.59
   4  -8   2 1086.79   92.99
   4  -8   2 1154.88   81.59
   4  -8   2 1156.78   74.69
   4  -8   2 1022.80   83.29
   4  -8   2 1171.08   94.39
  -5   8  -2  343.77   52.29
  -5   8  -2  229.98   41.60
  -5   8  -2  336.47   72.29
  -5   8  -2  255.37   51.49
   5  -8   2  275.87   50.59
   5  -8   2  236.98   38.10
   5  -8   2  206.18   48.90
   5  -8   2  218.58   38.60
   5  -8   2  203.38   43.60
   5  -8   2  225.68   17.60
   5  -8   2  242.78   40.00
   5  -8   2  201.48   53.69
  -6   8  -2  364.46   71.79
  -6   8  -2  550.04   68.49
  -6   8  -2  503.95   68.79
  -6   8  -2  431.96   53.39
  -6   8  -2  417.06   79.79
   6  -8   2  349.77   56.99
   6  -8   2  411.16   62.99
   6  -8   2  547.45   55.19
   6  -8   2  550.94   78.99
   6  -8   2  497.15   53.29
   6  -8   2  472.25   56.09
   7   7  -2  146.59  134.59
   7   7  -2  128.09   73.89
   7   7  -2  256.87   71.79
   7   7  -2  212.08   78.49
  -7  -7   2  223.18   93.29
  -7  -7   2  177.08   72.49
  -7  -7   2  287.37   42.10
  -7  -7   2  272.17  104.49
  -7  -7   2  260.37   75.09
  -7  -7   2  198.88   65.89
   6   7  -2  394.56   97.79
   6   7  -2  323.97   79.59
   6   7  -2  200.68   81.79
   6   7  -2  417.86   83.69
   6   7  -2  195.68   65.99
   6   7  -2  378.86  143.89
  -6  -7   2  351.16   72.19
  -6  -7   2  416.06   84.39
  -6  -7   2  256.17   51.39
  -6  -7   2  263.17   86.59
  -6  -7   2  281.17   71.29
  -6  -7   2  306.37   73.89
   5   7  -2  162.28   49.30
   5   7  -2  214.98   57.89
   5   7  -2  138.29   69.09
   5   7  -2  140.69   65.89
   5   7  -2  243.28   45.40
   5   7  -2  249.08  112.29
   5   7  -2  180.78   51.69
  -5  -7   2  120.19   45.10
  -5  -7   2  160.48   57.49
  -5  -7   2  212.88   61.99
  -5  -7   2  233.98   78.09
  -5  -7   2  151.18   55.39
  -5  -7   2  233.28   62.19
  -5  -7   2  110.19   65.89
  -5  -7   2  231.88   81.09
   4   7  -2 1250.37  100.59
   4   7  -2 1111.09  198.18
   4   7  -2 1129.69  155.18
   4   7  -2 1495.25  125.19
   4   7  -2 1589.34  127.69
   4   7  -2 1313.37  139.29
  -4  -7   2 1223.28  166.48
  -4  -7   2 1382.96  117.89
  -4  -7   2 1613.34  129.09
  -4  -7   2 1505.25  125.89
  -4  -7   2 1400.56  130.49
  -4  -7   2 1412.06  134.49
  -4  -7   2 1599.94  133.69
   3   7  -2   30.40   71.49
   3   7  -2   23.80   40.70
   3   7  -2   66.79   23.50
   3   7  -2   52.49   35.40
   3   7  -2   54.79   27.60
   3   7  -2  109.79   63.09
   3   7  -2   48.80   35.80
  -3  -7   2    9.60   27.80
  -3  -7   2  115.49   62.69
  -3  -7   2   55.39   36.70
  -3  -7   2   55.49   41.00
  -3  -7   2   40.80   39.60
  -3  -7   2   38.40   33.10
  -3  -7   2   67.39   42.20
   2   7  -2 2234.38  209.38
   2   7  -2 1968.50  175.38
   2   7  -2 2114.49  104.89
   2   7  -2 2326.47  129.49
   2   7  -2 2119.99  109.09
   2   7  -2 2163.08  161.58
  -2  -7   2 1919.51  153.48
  -2  -7   2 2370.26  158.78
  -2  -7   2 2320.57   96.59
  -2  -7   2 2103.29  135.79
  -2  -7   2 2084.19  141.59
  -2  -7   2 2210.78  151.58
  -2  -7   2 2218.98  141.19
  -2  -7   2 2173.18  132.79
   1   7  -2  195.78   74.69
   1   7  -2  246.68   13.20
   1   7  -2  291.27   48.00
   1   7  -2  214.68   35.20
   1   7  -2  263.17   37.30
   1   7  -2  197.58   60.89
   1   7  -2  241.18   75.59
  -1  -7   2  228.68   31.70
  -1  -7   2  250.77   57.69
  -1  -7   2  275.47   54.49
  -1  -7   2  183.48   53.99
  -1  -7   2  199.28   48.80
  -1  -7   2  208.08   54.99
   0   7  -2 1165.58  122.99
   0   7  -2 1076.39   78.09
   0   7  -2 1164.18   65.79
   0   7  -2 1135.79   94.49
   0   7  -2 1188.98  121.49
   0   7  -2 1097.59   65.09
   0   7  -2 1092.59  111.29
   0  -7   2 1158.38   97.09
   0  -7   2  946.91   91.69
   0  -7   2  967.20   82.79
   0  -7   2 1353.26  186.48
   0  -7   2 1071.29   95.89
   0  -7   2 1238.18   64.99
   0  -7   2 1164.18   74.29
   0  -7   2 1147.39   80.89
  -1   7  -2  593.14   90.79
  -1   7  -2  659.53   48.00
  -1   7  -2  590.84  100.19
  -1   7  -2  429.66   71.89
  -1   7  -2  522.95   50.79
  -1   7  -2  582.54   77.39
  -1   7  -2  682.73   48.30
   1  -7   2  540.25   53.29
   1  -7   2  600.24   47.00
   1  -7   2  521.85   57.99
   1  -7   2  521.65   74.49
   1  -7   2  505.85   68.69
   1  -7   2  490.05   67.59
   1  -7   2  762.42   94.09
   1  -7   2  492.75   46.00
  -2   7  -2    2.90   11.40
  -2   7  -2  -14.50   31.00
  -2   7  -2  -14.40   21.10
  -2   7  -2   10.80   11.80
  -2   7  -2    7.40   17.10
  -2   7  -2   12.10   21.60
  -2   7  -2   -9.20   12.10
  -2   7  -2   20.40   26.20
   2  -7   2    1.80   25.60
   2  -7   2   -5.00   19.00
   2  -7   2    9.00   19.90
   2  -7   2   14.80   17.70
   2  -7   2    3.30   20.40
   2  -7   2   15.50   13.60
   2  -7   2    4.60   17.60
   2  -7   2  -20.80   20.60
   2  -7   2  -11.10   14.70
  -3   7  -2  878.61   57.09
  -3   7  -2  759.42   55.69
  -3   7  -2  729.03   70.49
  -3   7  -2  666.63   60.59
  -3   7  -2  671.83   52.39
  -3   7  -2  846.02   85.79
  -3   7  -2  776.92   77.59
  -3   7  -2  817.62  109.19
   3  -7   2  798.42   54.29
   3  -7   2  801.42   51.39
   3  -7   2  837.52   68.39
   3  -7   2  772.32   59.89
   3  -7   2  725.23   71.19
   3  -7   2  690.93   67.29
   3  -7   2  854.31   79.99
   3  -7   2  712.33   60.69
  -4   7  -2   30.60   22.20
  -4   7  -2   28.90   28.60
  -4   7  -2   41.80   20.80
  -4   7  -2  104.19   39.50
  -4   7  -2   -2.40   21.00
  -4   7  -2   33.40   21.40
   4  -7   2   68.09   20.30
   4  -7   2   37.20    8.10
   4  -7   2   65.59   32.70
   4  -7   2   44.00   20.70
   4  -7   2   54.19   20.80
   4  -7   2   70.19   31.60
   4  -7   2   52.49   21.60
   4  -7   2   14.80   20.30
   4  -7   2   68.39   18.80
  -5   7  -2 1008.10   83.59
  -5   7  -2  921.91   71.09
  -5   7  -2  808.42   78.89
  -5   7  -2  995.50   76.69
  -5   7  -2  974.00   66.99
  -5   7  -2 1029.40   94.79
   5  -7   2 1077.59   90.69
   5  -7   2 1187.18   81.79
   5  -7   2 1038.50   67.49
   5  -7   2  986.10   47.40
   5  -7   2  932.51   66.99
   5  -7   2  899.91   63.79
   5  -7   2 1059.39   58.79
   5  -7   2  959.90   78.39
   5  -7   2 1160.08   96.49
  -6   7  -2  -29.10   17.10
  -6   7  -2  -17.40   26.90
  -6   7  -2   -5.30   26.10
  -6   7  -2   16.90   28.70
  -6   7  -2   -5.20   29.40
   6  -7   2    8.60   17.80
   6  -7   2   -8.60   34.50
   6  -7   2    3.80   21.30
   6  -7   2    6.30   18.20
   6  -7   2    9.60   14.30
   6  -7   2    9.50   21.80
   6  -7   2   18.50   48.30
   6  -7   2  -13.80   31.20
  -7   7  -2  501.55   72.79
  -7   7  -2  371.36   63.49
  -7   7  -2  533.25   60.59
  -7   7  -2  548.65   69.19
   7  -7   2  592.44   84.69
   7  -7   2  427.06   67.59
   7  -7   2  523.35   53.09
   7  -7   2  399.06   67.09
   7  -7   2  405.26   58.59
   7  -7   2  594.84   52.29
   7  -7   2  543.45   60.29
   7  -7   2  423.36   49.00
   8   6  -2  100.99   61.99
   8   6  -2  120.29   65.69
   8   6  -2   43.70   60.09
   8   6  -2  163.48  122.99
  -8  -6   2   59.59   50.39
  -8  -6   2    0.10   63.99
  -8  -6   2   32.40   47.80
  -8  -6   2   91.19   50.89
   7   6  -2 1144.49  163.68
   7   6  -2  885.71  138.29
   7   6  -2  914.61  191.58
   7   6  -2  904.81  120.69
   7   6  -2 1148.99  123.79
  -7  -6   2  911.61  147.29
  -7  -6   2  977.00   72.69
  -7  -6   2 1123.89  120.89
  -7  -6   2 1008.00  104.49
  -7  -6   2  956.20  152.88
  -7  -6   2 1238.48  147.49
  -7  -6   2  852.71  128.69
   6   6  -2  224.98  110.29
   6   6  -2  124.69   56.29
   6   6  -2  157.68   44.60
   6   6  -2  247.98   85.89
   6   6  -2   91.89   47.40
   6   6  -2  185.58   61.59
  -6  -6   2  282.47   88.09
  -6  -6   2  199.18   69.29
  -6  -6   2  159.08   70.09
  -6  -6   2  163.88   53.39
  -6  -6   2  138.89   55.29
  -6  -6   2  241.58   47.20
  -6  -6   2  182.98   62.19
  -6  -6   2  134.59   68.19
   5   6  -2 1770.02  111.19
   5   6  -2 1764.92  135.39
   5   6  -2 1698.43  132.79
   5   6  -2 1763.12  163.58
   5   6  -2 1318.17  214.08
   5   6  -2 1762.02  179.08
   5   6  -2 1830.72  138.09
  -5  -6   2 1864.61  138.79
  -5  -6   2 1955.10  123.29
  -5  -6   2 1675.63  132.49
  -5  -6   2 1789.32  153.58
  -5  -6   2 1884.31  144.29
  -5  -6   2 1540.85  148.79
  -5  -6   2 1886.81  174.48
  -5  -6   2 1970.70  167.18
   4   6  -2 1043.50  191.48
   4   6  -2 1498.65  141.19
   4   6  -2 1544.15  119.79
   4   6  -2 1250.97  140.69
   4   6  -2 1673.63  119.49
   4   6  -2 1600.24  122.59
   4   6  -2 1660.63   97.99
  -4  -6   2 1345.27  138.49
  -4  -6   2 1379.06  118.39
  -4  -6   2 1584.84  131.09
  -4  -6   2 1170.38  137.09
  -4  -6   2 1469.55  122.69
  -4  -6   2 1473.55  118.79
  -4  -6   2 1343.97  133.29
   3   6  -2  717.63  116.09
   3   6  -2  953.10   69.39
   3   6  -2  782.82   83.79
   3   6  -2  840.12   75.99
   3   6  -2  963.00  127.99
   3   6  -2  753.82   81.79
  -3  -6   2  913.51  136.59
  -3  -6   2  880.01   90.59
  -3  -6   2  780.12   86.19
  -3  -6   2  795.82  102.29
  -3  -6   2  811.92   89.89
  -3  -6   2  742.23  107.79
  -3  -6   2  666.33   96.89
   2   6  -2  787.72   80.19
   2   6  -2  712.93   61.89
   2   6  -2  671.33  119.69
   2   6  -2  733.43   69.29
   2   6  -2  761.32  118.39
   2   6  -2  706.13   53.99
   2   6  -2  823.42   95.69
  -2  -6   2  815.82   92.09
  -2  -6   2  553.84   79.59
  -2  -6   2  825.22   84.59
  -2  -6   2  722.43  106.79
  -2  -6   2  989.70   99.89
  -2  -6   2  679.43   83.69
   1   6  -2   14.80   12.10
   1   6  -2   30.60   29.20
   1   6  -2   -3.00   37.40
   1   6  -2   12.90   38.00
   1   6  -2   37.50   18.60
   1   6  -2   -4.60   20.90
   1   6  -2    3.30   14.30
  -1  -6   2   -3.40   21.10
  -1  -6   2   18.70   23.70
  -1  -6   2   -1.80   24.30
  -1  -6   2    1.10   23.00
  -1  -6   2   25.70   11.90
  -1  -6   2   65.29   31.90
  -1  -6   2   14.90   26.90
  -1  -6   2   19.00   21.20
   0   6  -2  650.43  102.39
   0   6  -2  773.42   60.19
   0   6  -2  696.33   71.69
   0   6  -2  673.83   94.79
   0   6  -2  686.93   47.70
   0   6  -2  682.53   49.20
   0   6  -2  777.12   85.89
   0  -6   2  557.54   61.19
   0  -6   2  839.62   79.49
   0  -6   2  557.04   74.29
   0  -6   2  562.34   64.79
   0  -6   2  685.43   56.69
   0  -6   2  653.93   58.09
   0  -6   2  630.54   68.39
   0  -6   2  604.34   42.10
  -1   6  -2   -5.10   16.60
  -1   6  -2   42.10   36.90
  -1   6  -2    1.90   10.90
  -1   6  -2    9.80   22.70
  -1   6  -2    4.90   14.50
  -1   6  -2    6.70   24.50
  -1   6  -2   16.30   12.50
   1  -6   2   34.40   14.20
   1  -6   2  -12.30   21.00
   1  -6   2   38.20   24.10
   1  -6   2    2.80   15.20
   1  -6   2   -0.90   12.90
   1  -6   2   11.40   18.30
   1  -6   2   12.80   18.70
   1  -6   2   23.70   12.60
   1  -6   2    8.00   11.90
  -2   6  -2 1402.26   97.69
  -2   6  -2 1333.37  120.69
  -2   6  -2 1511.35   98.09
  -2   6  -2 1441.06   71.59
  -2   6  -2 1504.75  115.49
  -2   6  -2 1422.76   72.99
  -2   6  -2 1386.66   71.39
  -2   6  -2 1403.56   79.29
   2  -6   2 1522.65  126.09
   2  -6   2 1228.58   94.19
   2  -6   2 1479.75   72.79
   2  -6   2 1583.54   88.29
   2  -6   2 1482.65   68.49
   2  -6   2 1419.46   91.99
   2  -6   2 1327.57   75.49
   2  -6   2 1512.15   90.89
   2  -6   2 1494.95   78.09
  -3   6  -2  559.34   77.19
  -3   6  -2  605.24   65.89
  -3   6  -2  603.34   53.79
  -3   6  -2  577.54   82.89
  -3   6  -2  616.84   46.40
  -3   6  -2  675.33   47.00
  -3   6  -2  718.23   63.59
  -3   6  -2  728.23   51.89
   3  -6   2  668.33   53.59
   3  -6   2  611.34   45.00
   3  -6   2  742.23   69.69
   3  -6   2  612.44   48.90
   3  -6   2  687.33   42.80
   3  -6   2  602.54   56.99
   3  -6   2  567.84   62.29
   3  -6   2  707.23   62.09
  -4   6  -2 1540.25  109.19
  -4   6  -2 1709.13  114.69
  -4   6  -2 1787.32   85.99
  -4   6  -2 1516.35   90.29
  -4   6  -2 1721.53  100.39
  -4   6  -2 1530.75   80.69
  -4   6  -2 1551.64  103.19
   4  -6   2 1481.65   90.29
   4  -6   2 1629.14   86.69
   4  -6   2 1603.44  109.99
   4  -6   2 1572.74   80.49
   4  -6   2 1532.85   58.69
   4  -6   2 1639.14  104.99
   4  -6   2 1686.73   94.59
   4  -6   2 1665.73   80.59
   4  -6   2 1567.64   70.89
  -5   6  -2  281.57   57.09
  -5   6  -2  276.67   40.70
  -5   6  -2  248.48   35.20
  -5   6  -2  246.68   50.29
  -5   6  -2  326.37   53.99
  -5   6  -2  268.37   52.39
  -5   6  -2  256.67   43.60
   5  -6   2  255.07   45.80
   5  -6   2  337.77   35.70
   5  -6   2  366.66   38.50
   5  -6   2  295.57   55.99
   5  -6   2  293.57   34.20
   5  -6   2  276.37   51.49
   5  -6   2  368.86   52.99
   5  -6   2  351.06   43.60
  -6   6  -2  581.44   64.99
  -6   6  -2  530.05   80.19
  -6   6  -2  431.86   73.29
  -6   6  -2  584.44   54.19
  -6   6  -2  487.85   64.69
  -6   6  -2  571.44   66.89
  -6   6  -2  560.14   47.00
   6  -6   2  495.75   71.89
   6  -6   2  521.45   43.60
   6  -6   2  570.74   46.90
   6  -6   2  563.34   55.69
   6  -6   2  561.74   76.29
   6  -6   2  492.95   65.29
   6  -6   2  522.05   48.30
  -7   6  -2  895.41   82.59
  -7   6  -2  909.51   88.49
  -7   6  -2  992.30   83.89
  -7   6  -2  791.12   65.79
  -7   6  -2  828.82  111.59
  -7   6  -2  839.92   60.69
  -7   6  -2  855.31   95.19
  -7   6  -2  794.22   55.09
   7  -6   2  765.92  105.59
   7  -6   2 1003.70   74.69
   7  -6   2  752.02   81.19
   7  -6   2  755.22   57.59
   7  -6   2  833.32   63.69
   7  -6   2  853.31   87.09
   7  -6   2  740.23   59.79
   7  -6   2  763.42   66.79
  -8   6  -2   18.10   42.20
  -8   6  -2  -13.50   29.30
  -8   6  -2   34.20   32.30
  -8   6  -2    9.50   22.60
  -8   6  -2   48.40   42.70
  -8   6  -2   33.10   16.80
   8  -6   2   11.10   36.40
   8  -6   2   68.09   43.70
   8  -6   2    9.60   18.50
   8  -6   2   47.50   27.60
   8  -6   2   -0.20   24.60
   8  -6   2   85.99   38.20
   8  -6   2   18.00   19.00
   9   5  -2  -30.50   57.79
   9   5  -2   17.20   58.09
   9   5  -2   72.79  111.69
  -9  -5   2  135.99   78.99
  -9  -5   2  -11.20   51.69
   8   5  -2  551.24  156.38
   8   5  -2  229.78   70.59
   8   5  -2  336.27   83.29
   8   5  -2  246.58   76.39
  -8  -5   2  299.57  119.19
  -8  -5   2  343.17   69.99
  -8  -5   2  164.98   76.89
  -8  -5   2  347.67   76.09
   7   5  -2  312.57   86.89
   7   5  -2  382.16   95.19
   7   5  -2  301.37   62.99
   7   5  -2  328.27   86.29
   7   5  -2  512.45   92.39
   7   5  -2  250.97  109.39
  -7  -5   2  394.96   51.09
  -7  -5   2  347.27   85.89
  -7  -5   2  394.96   99.29
  -7  -5   2  226.98   58.99
  -7  -5   2  316.07   76.59
  -7  -5   2  382.26   90.19
  -7  -5   2  360.26   67.19
   6   5  -2  311.57  127.39
   6   5  -2  335.87   87.79
   6   5  -2  238.08   64.39
   6   5  -2  312.17   58.69
   6   5  -2  227.88   70.79
   6   5  -2  307.17   82.99
   6   5  -2  323.47   72.69
  -6  -5   2  245.08   74.29
  -6  -5   2  180.98   73.79
  -6  -5   2  359.56   88.29
  -6  -5   2  265.57   98.49
  -6  -5   2  272.77   66.89
  -6  -5   2  411.96   81.09
  -6  -5   2  439.36   59.59
  -6  -5   2  272.27   62.79
   5   5  -2   26.00   88.79
   5   5  -2  196.38   54.79
   5   5  -2  141.09   51.79
   5   5  -2  215.38   68.19
   5   5  -2  261.27   78.09
   5   5  -2  288.47   68.19
   5   5  -2  179.08   45.80
  -5  -5   2  269.37   66.19
  -5  -5   2  184.98   63.79
  -5  -5   2  102.59   59.49
  -5  -5   2  181.48   51.79
  -5  -5   2  380.16   76.49
  -5  -5   2  203.98   69.99
  -5  -5   2  250.17   47.80
  -5  -5   2  269.17   61.69
   4   5  -2  334.47  103.59
   4   5  -2  219.18   52.49
   4   5  -2  336.07   51.49
   4   5  -2  196.68   68.49
   4   5  -2  236.18   56.49
   4   5  -2  289.67   61.19
   4   5  -2  355.46   81.19
  -4  -5   2  308.57   61.89
  -4  -5   2  187.58   60.69
  -4  -5   2  235.68   54.49
  -4  -5   2  277.97   58.49
  -4  -5   2  192.28   60.99
  -4  -5   2  197.58   69.09
  -4  -5   2  256.47   61.69
   3   5  -2  587.34   67.89
   3   5  -2  502.05   51.79
   3   5  -2  497.95  114.49
   3   5  -2  399.46   85.89
   3   5  -2  604.84   94.69
   3   5  -2  496.65   72.79
   3   5  -2  566.84   81.59
  -3  -5   2  413.16   68.39
  -3  -5   2  422.36   92.49
  -3  -5   2  555.84   82.79
  -3  -5   2  528.85   93.69
  -3  -5   2  343.87   65.29
  -3  -5   2  424.66   71.59
   2   5  -2  342.17   85.09
   2   5  -2  363.56   53.59
   2   5  -2  303.07   49.40
   2   5  -2  290.47   76.69
   2   5  -2  396.76   62.99
   2   5  -2  383.66   73.39
   2   5  -2  374.96   39.70
  -2  -5   2  374.26   63.29
  -2  -5   2  367.16   62.99
  -2  -5   2  377.16   70.79
  -2  -5   2  387.56   75.39
  -2  -5   2  337.27   54.29
  -2  -5   2  306.57   59.09
   1   5  -2  327.97   55.59
   1   5  -2  404.16   40.90
   1   5  -2  287.57   67.99
   1   5  -2  289.37   43.70
   1   5  -2  335.17   34.80
   1   5  -2  451.65   84.79
   1   5  -2  384.76   70.39
  -1  -5   2  347.07   29.20
  -1  -5   2  377.86   61.49
  -1  -5   2  319.37   49.00
  -1  -5   2  398.16   61.69
  -1  -5   2  380.86   67.09
  -1  -5   2  338.07   52.29
  -1  -5   2  260.27   53.89
   0   5  -2  222.78   30.90
   0   5  -2  246.68   48.50
   0   5  -2  213.78   52.29
   0   5  -2  185.18   50.49
   0   5  -2  249.97   38.20
   0   5  -2  202.68   47.50
   0   5  -2  226.68   36.90
   0  -5   2  300.07   42.30
   0  -5   2  203.38   34.60
   0  -5   2  235.88   44.50
   0  -5   2  257.57   24.80
   0  -5   2  190.18   44.10
   0  -5   2  290.17   51.49
   0  -5   2  229.48   41.30
   0  -5   2  240.18   46.10
  -1   5  -2 3264.97  130.19
  -1   5  -2 3195.58  175.88
  -1   5  -2 3266.07  152.68
  -1   5  -2 3132.89  128.89
  -1   5  -2 3065.89  155.88
  -1   5  -2 3274.17  116.69
  -1   5  -2 3154.78  155.38
   1  -5   2 3233.88  117.29
   1  -5   2 3183.98  145.09
   1  -5   2 3214.78  145.49
   1  -5   2 3102.79  135.49
   1  -5   2 3250.07  143.69
   1  -5   2 3145.69  124.29
   1  -5   2 3189.78  154.28
   1  -5   2 3048.69  113.59
  -2   5  -2  936.51   76.89
  -2   5  -2  829.22   50.29
  -2   5  -2  817.22   64.09
  -2   5  -2  836.42   49.20
  -2   5  -2  875.71   81.19
  -2   5  -2  890.81   72.39
  -2   5  -2  890.01   60.59
  -2   5  -2  913.11   50.39
   2  -5   2  774.22   69.39
   2  -5   2  929.81   71.79
   2  -5   2  853.11   46.70
   2  -5   2  825.12   61.99
   2  -5   2  857.61   58.39
   2  -5   2  892.41   65.79
   2  -5   2  889.51   51.79
   2  -5   2  880.21   53.79
   2  -5   2  801.92   53.09
  -3   5  -2 1264.67   68.69
  -3   5  -2 1414.66   79.49
  -3   5  -2 1401.16   94.59
  -3   5  -2 1244.28   92.99
  -3   5  -2 1340.17   67.59
  -3   5  -2 1294.47   77.69
  -3   5  -2 1204.38   65.79
  -3   5  -2 1371.36   91.39
   3  -5   2 1306.77   92.89
   3  -5   2 1352.76   67.79
   3  -5   2 1327.77   65.79
   3  -5   2 1261.87   88.29
   3  -5   2 1300.07   46.90
   3  -5   2 1239.78   76.59
   3  -5   2 1324.77   59.29
   3  -5   2 1385.46   81.19
   3  -5   2 1343.07   71.29
  -4   5  -2  775.42   63.59
  -4   5  -2  998.90   59.99
  -4   5  -2  964.10   58.89
  -4   5  -2  941.81   75.39
  -4   5  -2  959.70   83.99
  -4   5  -2  933.81   85.99
   4  -5   2  942.11   54.99
   4  -5   2  855.91   62.79
   4  -5   2  863.71   74.59
   4  -5   2  935.41   48.90
   4  -5   2  912.51   55.89
   4  -5   2 1013.30   60.69
   4  -5   2  870.41   66.69
  -5   5  -2   63.89   27.40
  -5   5  -2   69.49   25.00
  -5   5  -2   44.20   30.70
  -5   5  -2   58.39   26.30
  -5   5  -2   43.10   15.90
  -5   5  -2   44.00   17.60
  -5   5  -2   16.10   22.80
  -5   5  -2   55.59   17.40
   5  -5   2   70.19   29.80
   5  -5   2   57.09   29.00
   5  -5   2   52.79   19.00
   5  -5   2   60.59   16.60
   5  -5   2   48.80   19.70
   5  -5   2   43.50   23.30
  -6   5  -2  241.68   54.89
  -6   5  -2  293.57   58.79
  -6   5  -2  265.87   37.40
  -6   5  -2  251.47   48.40
  -6   5  -2  197.38   44.90
  -6   5  -2  245.08   49.10
  -6   5  -2  234.88   42.20
  -6   5  -2  195.98   28.40
   6  -5   2  198.68   36.20
   6  -5   2  235.78   35.10
   6  -5   2  223.18   33.70
   6  -5   2  239.08   37.60
   6  -5   2  195.08   43.90
   6  -5   2  255.87   36.60
   6  -5   2  215.98   52.29
   6  -5   2  318.97   59.09
  -7   5  -2   25.10   21.90
  -7   5  -2   37.70   34.10
  -7   5  -2   46.60   33.50
  -7   5  -2   73.69   44.30
  -7   5  -2   26.90   22.60
  -7   5  -2    8.00   11.30
  -7   5  -2   87.69   33.80
  -7   5  -2   35.20   14.90
   7  -5   2   26.00   16.70
   7  -5   2    6.20   30.40
   7  -5   2   45.20   19.40
   7  -5   2   39.80   23.20
   7  -5   2   49.70   23.20
   7  -5   2   53.29   29.60
   7  -5   2   97.39   42.10
  -8   5  -2  280.17   71.29
  -8   5  -2  358.16   65.79
  -8   5  -2  349.87   55.39
  -8   5  -2  413.56   37.50
  -8   5  -2  360.76   56.19
  -8   5  -2  218.08   71.19
  -8   5  -2  312.67   65.39
   8  -5   2  378.26   67.09
   8  -5   2  416.16   47.50
   8  -5   2  402.56   54.69
   8  -5   2  304.27   66.49
   8  -5   2  517.05   84.39
   8  -5   2  322.27   43.00
   8  -5   2  361.66   53.99
  -9   5  -2  118.09   63.99
  -9   5  -2  103.99   24.20
  -9   5  -2  104.49   35.60
  -9   5  -2  131.79   30.60
  -9   5  -2  192.08   66.29
  -9   5  -2  205.38   41.90
  -9   5  -2  192.58   53.49
   9  -5   2  188.48   42.60
   9  -5   2   84.59   37.00
   9  -5   2   65.19   40.20
   9  -5   2  119.79   53.19
   9  -5   2  154.08   37.80
   9   4  -2  498.85  108.89
   9   4  -2  497.85   94.59
   9   4  -2  403.06  162.88
   9   4  -2  422.06   99.49
  -9  -4   2  574.34   87.89
  -9  -4   2  717.03  129.69
  -9  -4   2  500.05   77.09
  -9  -4   2  369.16   96.49
   8   4  -2   66.09   47.00
   8   4  -2  -34.50   47.00
   8   4  -2   30.50   52.59
   8   4  -2  138.39   54.09
   8   4  -2  158.18   72.79
   8   4  -2   74.29   90.39
  -8  -4   2   35.90   63.59
  -8  -4   2  170.38   99.19
  -8  -4   2  106.39   64.79
  -8  -4   2   27.40   42.20
  -8  -4   2   96.39   65.79
  -8  -4   2   61.19   35.80
   7   4  -2 1244.88  187.58
   7   4  -2 1679.73  146.69
   7   4  -2 1393.86  143.99
   7   4  -2 1763.12  145.99
   7   4  -2 1550.54  128.49
   7   4  -2 1467.15  234.68
  -7  -4   2 1549.64  148.59
  -7  -4   2 1427.16  120.79
  -7  -4   2 1460.05  118.69
  -7  -4   2 1410.86  208.28
  -7  -4   2 1642.74  164.78
  -7  -4   2 1300.47  109.89
  -7  -4   2 1355.76   90.29
   6   4  -2 1133.19  111.19
   6   4  -2 1221.68  127.09
   6   4  -2 1241.38  112.29
   6   4  -2 1335.17  137.79
   6   4  -2 1331.87  137.09
   6   4  -2  788.52  168.38
   6   4  -2 1123.99  100.69
  -6  -4   2 1400.96  113.29
  -6  -4   2 1121.39  118.89
  -6  -4   2 1342.07  142.39
  -6  -4   2 1430.96   93.09
  -6  -4   2 1162.68  111.29
  -6  -4   2 1022.40  117.49
  -6  -4   2 1109.69  102.39
  -6  -4   2 1474.45  210.78
   5   4  -2  885.41  223.68
   5   4  -2 1016.50  115.19
   5   4  -2  921.81  108.59
   5   4  -2 1178.18   93.99
   5   4  -2  797.12   88.89
   5   4  -2  998.90   97.99
   5   4  -2  695.73  154.88
  -5  -4   2  959.20   90.09
  -5  -4   2  939.71  101.99
  -5  -4   2  950.50  100.49
  -5  -4   2 1156.58  160.28
  -5  -4   2  970.20   92.79
  -5  -4   2  919.71   81.49
  -5  -4   2  993.40  133.59
   4   4  -2 2047.10  145.39
   4   4  -2 2019.10  167.68
   4   4  -2 2170.78  135.49
   4   4  -2 2031.50  206.28
   4   4  -2 2033.50  134.69
   4   4  -2 2113.99  155.38
   4   4  -2 2103.39  122.09
  -4  -4   2 1886.51  154.58
  -4  -4   2 1993.50  141.99
  -4  -4   2 1968.90  121.99
  -4  -4   2 1920.01  157.68
  -4  -4   2 1999.50  127.19
  -4  -4   2 2085.39  132.49
  -4  -4   2 2021.40  162.88
  -4  -4   2 2076.49  145.29
   3   4  -2   47.60   45.30
   3   4  -2   16.10   22.40
   3   4  -2   24.80   36.70
   3   4  -2   -0.80   13.30
   3   4  -2   -1.50   22.40
   3   4  -2   -8.00   20.50
  -3  -4   2   23.40   29.80
  -3  -4   2  -21.50   25.40
  -3  -4   2   25.90   34.10
  -3  -4   2  -22.10   17.10
  -3  -4   2  -13.90   21.30
  -3  -4   2   11.50   16.50
  -3  -4   2    6.10   20.20
   2   4  -2 4495.95  190.18
   2   4  -2 4753.52  170.18
   2   4  -2 4616.24  194.08
   2   4  -2 4206.48  233.98
   2   4  -2 4332.67  255.47
   2   4  -2 4620.34  186.88
   2   4  -2 4666.13  220.28
  -2  -4   2 4761.72  221.08
  -2  -4   2 4258.87  203.08
  -2  -4   2 4742.03  205.68
  -2  -4   2 4641.64  222.58
  -2  -4   2 4406.56  189.58
  -2  -4   2 4286.47  197.08
   1   4  -2 1588.64   85.39
   1   4  -2 1555.54  110.99
   1   4  -2 1763.72   80.29
   1   4  -2 1623.94   93.39
   1   4  -2 1575.54  123.39
   1   4  -2 1614.24   99.89
   1   4  -2 1757.72  129.59
  -1  -4   2 1818.22  102.59
  -1  -4   2 1698.83   92.69
  -1  -4   2 1731.73  110.29
  -1  -4   2 1581.54  103.19
  -1  -4   2 1611.54   66.29
  -1  -4   2 1569.44  100.59
  -1  -4   2 1802.82  115.29
  -1  -4   2 1621.24  104.69
   0   4  -2 3331.87  160.18
   0   4  -2 3198.98  120.29
   0   4  -2 3241.38  131.19
   0   4  -2 3285.07  114.59
   0   4  -2 3311.87  164.68
   0   4  -2 3298.77  175.88
   0  -4   2 3179.88  147.49
   0  -4   2 3143.29  146.69
   0  -4   2 3365.96  133.69
   0  -4   2 3184.58  146.49
   0  -4   2 3251.67  144.89
   0  -4   2 3213.28  104.99
   0  -4   2 3230.68  127.69
  -1   4  -2 3715.73  175.18
  -1   4  -2 3962.80  142.89
  -1   4  -2 4066.69  165.88
  -1   4  -2 3815.42  126.69
  -1   4  -2 3890.11  170.28
  -1   4  -2 3816.92  130.49
  -1   4  -2 3930.61  124.59
  -1   4  -2 3927.11  162.48
   1  -4   2 4036.90  168.68
   1  -4   2 4002.50  126.39
   1  -4   2 3871.91  153.08
   1  -4   2 3817.72  144.49
   1  -4   2 4004.40  135.39
   1  -4   2 4112.99  157.88
   1  -4   2 3954.00  132.79
   1  -4   2 3962.80  156.58
  -2   4  -2 1524.85   92.89
  -2   4  -2 1666.03   84.89
  -2   4  -2 1735.23   83.59
  -2   4  -2 1590.74   99.69
  -2   4  -2 1717.23   68.89
  -2   4  -2 1655.93   72.09
  -2   4  -2 1598.04   70.89
   2  -4   2 1591.74   72.39
   2  -4   2 1680.73   93.79
   2  -4   2 1588.94   83.79
   2  -4   2 1608.94   75.99
   2  -4   2 1493.95   74.89
   2  -4   2 1687.33   65.49
   2  -4   2 1656.33   86.39
   2  -4   2 1714.03   72.09
  -3   4  -2 1538.35   72.59
  -3   4  -2 1644.74   94.59
  -3   4  -2 1429.66   81.99
  -3   4  -2 1598.24   74.29
  -3   4  -2 1472.75   93.89
  -3   4  -2 1619.24   94.19
  -3   4  -2 1519.15   69.59
  -3   4  -2 1603.64   73.79
   3  -4   2 1652.63   93.69
   3  -4   2 1551.44   73.69
   3  -4   2 1582.14   70.39
   3  -4   2 1626.04   96.19
   3  -4   2 1638.64   72.89
   3  -4   2 1510.65   61.39
   3  -4   2 1490.05   81.79
   3  -4   2 1432.16   77.39
  -4   4  -2  135.39   30.60
  -4   4  -2  213.58   30.40
  -4   4  -2  141.49   34.60
  -4   4  -2  157.58   23.10
  -4   4  -2  102.39   20.20
  -4   4  -2  124.49   37.30
  -4   4  -2  113.19   28.90
  -4   4  -2  150.38   28.90
   4  -4   2  130.99   26.30
   4  -4   2  150.78   23.60
   4  -4   2  137.49   25.00
   4  -4   2  133.49   33.00
   4  -4   2  138.19   37.10
   4  -4   2  119.29   22.40
   4  -4   2  113.29   18.90
   4  -4   2  150.28   36.70
  -5   4  -2  983.50   66.49
  -5   4  -2  880.31   49.50
  -5   4  -2  923.41   68.59
  -5   4  -2 1041.00   69.49
  -5   4  -2  972.80   81.19
  -5   4  -2  944.11   56.99
  -5   4  -2  983.60   78.09
  -5   4  -2  876.11   82.99
   5  -4   2  921.41   64.19
   5  -4   2  999.00   57.49
   5  -4   2 1000.50   61.49
   5  -4   2 1074.19   62.29
   5  -4   2  899.81   51.89
   5  -4   2 1025.10   74.29
   5  -4   2  877.31   75.49
   5  -4   2 1077.69   81.39
  -6   4  -2  126.89   30.20
  -6   4  -2  109.99   34.50
  -6   4  -2  200.68   26.70
  -6   4  -2  266.57   56.69
  -6   4  -2  232.48   46.40
  -6   4  -2  102.69   41.40
  -6   4  -2  174.88   28.90
   6  -4   2  176.18   43.70
   6  -4   2  224.88   48.80
   6  -4   2  199.48   45.40
   6  -4   2  240.48   37.00
   6  -4   2  241.98   40.50
   6  -4   2  168.78   30.10
   6  -4   2  236.88   48.80
   6  -4   2  156.08   29.80
  -7   4  -2 2152.68  149.19
  -7   4  -2 2284.87  117.59
  -7   4  -2 2222.68  155.68
  -7   4  -2 2343.27  121.59
  -7   4  -2 2365.36  139.69
  -7   4  -2 2141.69  129.99
  -7   4  -2 2127.09   99.39
  -7   4  -2 2159.98   89.09
   7  -4   2 2031.90  132.99
   7  -4   2 2252.07  114.69
   7  -4   2 2025.30  129.99
   7  -4   2 1981.60  108.29
   7  -4   2 2264.17  103.79
   7  -4   2 2271.57  140.29
   7  -4   2 2035.30  102.59
  -8   4  -2  360.06   40.20
  -8   4  -2  297.17   77.99
  -8   4  -2  319.57   37.40
  -8   4  -2  393.06   78.49
  -8   4  -2  342.27   56.09
  -8   4  -2  314.47   70.19
  -8   4  -2  398.96   68.59
   8  -4   2  273.47   48.60
   8  -4   2  286.57   41.70
   8  -4   2  445.06   61.49
   8  -4   2  294.47   57.49
   8  -4   2  411.26   44.80
   8  -4   2  270.67   59.69
   8  -4   2  256.67   74.69
  -9   4  -2 1011.20   80.19
  -9   4  -2 1011.70  114.99
  -9   4  -2 1021.70   87.79
  -9   4  -2 1085.89   69.89
  -9   4  -2 1118.29  101.99
  -9   4  -2  960.40   57.49
  -9   4  -2  910.11  121.19
   9  -4   2 1131.19   75.09
   9  -4   2 1009.60  101.39
   9  -4   2  999.50  104.69
   9  -4   2  988.50   89.69
   9  -4   2  912.71   71.09
   9  -4   2  982.40  125.99
   9  -4   2  779.82   74.89
  10  -4   2  900.21   82.89
   9   3  -2  407.16  124.19
   9   3  -2  428.06   91.29
   9   3  -2  321.57   81.79
   9   3  -2  339.77   79.39
   9   3  -2  401.36   91.99
  -9  -3   2  399.76  100.69
  -9  -3   2  420.56   66.69
  -9  -3   2  461.65  131.39
  -9  -3   2  420.46   79.59
  -9  -3   2  407.36   90.39
   8   3  -2  241.18   75.49
   8   3  -2  141.99  104.49
   8   3  -2  150.88   58.59
   8   3  -2  297.87   74.29
   8   3  -2  248.78   69.39
   8   3  -2  378.96   76.89
   8   3  -2  108.09   68.79
  -8  -3   2  359.36   91.39
  -8  -3   2  205.88   52.19
  -8  -3   2  379.16   97.49
  -8  -3   2  357.96   89.29
  -8  -3   2  167.18   99.09
  -8  -3   2  344.97   63.69
   7   3  -2 1185.98  116.49
   7   3  -2 1337.47  203.28
   7   3  -2 1465.35  144.19
   7   3  -2 1381.26  147.19
   7   3  -2 1222.58  126.19
   7   3  -2 1039.50  105.69
  -7  -3   2 1062.59  143.99
  -7  -3   2  989.10  148.99
  -7  -3   2 1354.46  131.19
  -7  -3   2 1407.76  107.89
  -7  -3   2 1342.27  133.29
  -7  -3   2 1171.08   86.99
  -7  -3   2 1079.39  186.48
   6   3  -2   11.90   35.20
   6   3  -2   45.20   32.70
   6   3  -2   34.30   44.70
   6   3  -2  -25.80   26.70
   6   3  -2   13.00   33.60
   6   3  -2   41.50   34.10
  -6  -3   2   26.60   26.90
  -6  -3   2   -2.00   29.50
  -6  -3   2   56.29   48.80
  -6  -3   2    8.70   38.60
  -6  -3   2   29.10   26.30
  -6  -3   2   -7.40   57.79
  -6  -3   2   37.80   27.30
   5   3  -2 1083.99  179.18
   5   3  -2 1030.90   92.79
   5   3  -2 1201.58  101.79
   5   3  -2 1139.79  100.69
   5   3  -2 1437.96  126.49
   5   3  -2 1264.67  124.99
   5   3  -2 1022.50  109.09
  -5  -3   2 1088.19  114.99
  -5  -3   2 1095.29  111.59
  -5  -3   2  823.42   80.29
  -5  -3   2 1212.08   89.89
  -5  -3   2 1135.39  165.18
  -5  -3   2 1070.09   91.69
  -5  -3   2 1057.19   96.79
  -5  -3   2  952.40  101.29
   4   3  -2 1308.57  104.19
   4   3  -2  998.30  115.49
   4   3  -2 1279.27   93.49
   4   3  -2 1255.57   96.99
   4   3  -2 1024.40  164.28
   4   3  -2 1369.26  118.79
   4   3  -2 1420.26  120.59
  -4  -3   2 1014.70  110.29
  -4  -3   2 1228.28   94.19
  -4  -3   2 1251.27   89.69
  -4  -3   2 1273.47  138.59
  -4  -3   2 1264.77  106.39
  -4  -3   2 1127.59  113.59
  -4  -3   2 1220.88   99.19
  -4  -3   2 1356.86  100.79
   3   3  -2  237.98   49.10
   3   3  -2  188.88   37.20
   3   3  -2  284.67   78.89
   3   3  -2  235.18   56.79
   3   3  -2  202.88   44.50
   3   3  -2  152.68   49.50
   3   3  -2  218.58   51.69
  -3  -3   2  128.99   40.60
  -3  -3   2  155.78   38.90
  -3  -3   2  227.08   56.49
  -3  -3   2  155.48   37.50
  -3  -3   2  140.79   50.79
  -3  -3   2  212.08   44.60
  -3  -3   2  189.88   46.80
   2   3  -2  987.60   67.09
   2   3  -2  841.22   82.29
   2   3  -2 1083.19  118.49
   2   3  -2 1028.20   75.89
   2   3  -2 1091.39  103.29
   2   3  -2 1080.29   82.99
   2   3  -2 1103.29   82.79
  -2  -3   2 1014.70   82.79
  -2  -3   2 1187.08   96.29
  -2  -3   2 1059.79   85.09
  -2  -3   2 1037.00   77.89
  -2  -3   2 1070.99   92.49
  -2  -3   2 1179.78   92.09
   1   3  -2 1028.70   68.09
   1   3  -2 1531.35  111.59
   1   3  -2 1193.48   80.09
   1   3  -2 1273.37   76.99
   1   3  -2 1210.48   62.69
   1   3  -2 1203.38  100.19
   1   3  -2 1244.48   90.39
  -1  -3   2 1148.59   81.59
  -1  -3   2 1331.37   84.39
  -1  -3   2 1286.37   84.09
  -1  -3   2 1227.48   74.79
  -1  -3   2 1014.80   80.39
  -1  -3   2 1225.58   82.89
  -1  -3   2 1327.47   88.99
   0   3  -2 2366.76  131.09
   0   3  -2 2410.86  112.69
   0   3  -2 2435.16  103.29
   0   3  -2 2485.25   67.69
   0   3  -2 2561.84  126.79
   0   3  -2 2516.05   89.59
   0   3  -2 2385.56   96.39
   0   3  -2 2205.98  117.69
   0  -3   2 2423.46  103.89
   0  -3   2 2276.97  113.49
   0  -3   2 2471.35  114.89
   0  -3   2 2475.55   78.69
   0  -3   2 2563.64  118.19
   0  -3   2 2491.05   98.09
   0  -3   2 2379.46  113.79
   0  -3   2 2413.76  117.39
  -1   3  -2  619.14   43.10
  -1   3  -2  617.74   37.30
  -1   3  -2  646.34   35.40
  -1   3  -2  593.74   55.99
  -1   3  -2  638.04   53.89
  -1   3  -2  565.44   51.49
  -1   3  -2  593.24   31.70
   1  -3   2  701.23   45.30
   1  -3   2  591.74   33.00
   1  -3   2  566.14   36.30
   1  -3   2  581.14   46.70
   1  -3   2  605.34   37.10
   1  -3   2  507.45   47.80
   1  -3   2  570.14   44.90
   1  -3   2  610.14   48.80
  -2   3  -2  444.56   43.80
  -2   3  -2  415.56   29.30
  -2   3  -2  414.16   30.90
  -2   3  -2  432.86   36.40
  -2   3  -2  474.65   43.20
  -2   3  -2  464.55   29.50
  -2   3  -2  449.46   45.70
  -2   3  -2  418.76   42.30
   2  -3   2  449.76   45.70
   2  -3   2  425.16   35.40
   2  -3   2  404.16   37.50
   2  -3   2  499.35   33.10
   2  -3   2  415.76   29.10
   2  -3   2  418.46   25.50
   2  -3   2  411.36   32.40
   2  -3   2  493.15   45.80
  -3   3  -2   -5.00    9.50
  -3   3  -2   -5.60   10.90
  -3   3  -2    9.20   10.70
  -3   3  -2    7.10    6.40
  -3   3  -2   -5.40    7.20
  -3   3  -2    7.80    7.70
  -3   3  -2    6.30   10.20
  -3   3  -2   -6.60    6.30
   3  -3   2   14.30   12.30
   3  -3   2   -0.10    6.30
   3  -3   2    4.90    6.50
   3  -3   2   -6.10    4.50
   3  -3   2    6.30    7.80
   3  -3   2    9.80   11.30
   3  -3   2    0.50    7.90
   3  -3   2   -6.60   10.90
  -4   3  -2 1440.46   87.59
  -4   3  -2 1392.96   66.59
  -4   3  -2 1438.66   58.49
  -4   3  -2 1425.26   74.59
  -4   3  -2 1338.07   90.09
  -4   3  -2 1402.66   74.69
  -4   3  -2 1480.75   89.39
  -4   3  -2 1293.67   75.39
   4  -3   2 1366.16   63.69
   4  -3   2 1374.36   74.69
   4  -3   2 1380.46   91.99
   4  -3   2 1478.65   83.09
   4  -3   2 1465.55   87.89
   4  -3   2 1388.16   68.79
   4  -3   2 1379.06   67.79
  -5   3  -2  645.24   70.99
  -5   3  -2  717.53   58.29
  -5   3  -2  766.22   75.39
  -5   3  -2  619.14   44.00
  -5   3  -2  761.82   55.89
  -5   3  -2  752.72   57.99
  -5   3  -2  693.13   39.30
  -5   3  -2  643.04   60.29
   5  -3   2  713.83   68.89
   5  -3   2  680.83   61.49
   5  -3   2  700.53   65.59
   5  -3   2  683.93   46.30
   5  -3   2  688.53   55.29
   5  -3   2  693.03   49.10
   5  -3   2  728.43   51.09
   5  -3   2  659.13   43.40
  -6   3  -2 1220.38   55.29
  -6   3  -2 1165.18   74.19
  -6   3  -2 1093.59   85.29
  -6   3  -2 1248.28  105.99
  -6   3  -2 1220.58   64.89
  -6   3  -2 1098.19   83.99
  -6   3  -2  969.10   90.89
   6  -3   2 1154.68   69.19
   6  -3   2 1146.19   90.69
   6  -3   2 1212.68   92.09
   6  -3   2 1147.89   89.49
   6  -3   2 1108.59   74.39
   6  -3   2 1129.99   70.19
   6  -3   2 1014.10   63.19
  -7   3  -2 1556.44  107.19
  -7   3  -2 1670.73  119.19
  -7   3  -2 1730.53   74.09
  -7   3  -2 1709.53   83.09
  -7   3  -2 1689.33  129.59
  -7   3  -2 1883.21  146.79
  -7   3  -2 1668.53   95.49
   7  -3   2 1670.53  109.79
   7  -3   2 1587.04   86.19
   7  -3   2 1673.53  115.29
   7  -3   2 1648.54   87.69
   7  -3   2 1842.42  125.29
   7  -3   2 1620.24   98.29
   7  -3   2 1889.31  125.89
  -8   3  -2  249.48   31.70
  -8   3  -2  326.57   71.09
  -8   3  -2  348.57   61.79
  -8   3  -2  254.27   66.69
  -8   3  -2  269.47   38.30
  -8   3  -2  266.37   99.79
   8  -3   2  208.88   57.69
   8  -3   2  242.08   57.09
   8  -3   2  276.27   46.70
   8  -3   2  268.37   41.00
   8  -3   2  220.68   38.10
   8  -3   2  309.07   60.39
   8  -3   2  254.37   49.90
  -9   3  -2  261.77   45.10
  -9   3  -2  328.77   75.29
  -9   3  -2  265.47   38.30
  -9   3  -2  308.07   94.19
  -9   3  -2  233.38   53.49
  -9   3  -2  287.27   36.50
   9  -3   2  374.56   83.59
   9  -3   2  239.48   42.50
   9  -3   2  333.57   64.59
   9  -3   2  304.07   54.59
   9  -3   2  335.07   65.29
   9  -3   2  212.28   45.20
 -10   3  -2    9.50   59.49
 -10   3  -2  -13.80   51.49
 -10   3  -2   56.59   28.00
 -10   3  -2   43.70   16.80
 -10   3  -2   32.60   23.30
  10  -3   2    8.00   27.50
  10  -3   2  -10.50   41.80
  10  -3   2  101.79   56.39
  10  -3   2  -11.50   40.40
  10  -3   2   51.69   34.70
  10   2  -2  352.96   86.79
  10   2  -2  175.18   65.69
  10   2  -2  481.85  140.79
  10   2  -2  486.95  128.59
  10   2  -2  360.56   90.59
 -10  -2   2  418.96  111.49
 -10  -2   2  222.38   65.09
 -10  -2   2  341.17   61.79
 -10  -2   2  306.57   68.29
   9   2  -2   33.00   59.99
   9   2  -2  157.88   56.99
   9   2  -2  175.78   90.09
   9   2  -2  199.68   65.99
   9   2  -2  158.18   61.79
  -9  -2   2  131.69   60.99
  -9  -2   2  116.99   46.90
  -9  -2   2   85.69   87.29
  -9  -2   2  174.38   75.69
  -9  -2   2  125.09   40.50
   8   2  -2  189.08   60.29
   8   2  -2  174.88   79.89
   8   2  -2  149.09   58.69
   8   2  -2  174.78   60.89
   8   2  -2  143.79   59.09
   8   2  -2  252.67   64.09
   8   2  -2  187.28   74.59
  -8  -2   2  110.39   58.19
  -8  -2   2  282.87   58.79
  -8  -2   2  194.98   86.79
  -8  -2   2  128.89  107.79
  -8  -2   2  218.08   66.59
  -8  -2   2  191.68   48.00
   7   2  -2  -11.30   54.29
   7   2  -2    1.70   30.90
   7   2  -2   34.80   48.80
   7   2  -2  -24.50   31.00
   7   2  -2   -4.80   32.00
   7   2  -2   16.50   37.40
   7   2  -2    0.20   34.60
  -7  -2   2   -5.00   22.20
  -7  -2   2   13.50   72.29
  -7  -2   2   25.80   30.30
  -7  -2   2   -5.50   38.40
  -7  -2   2   49.30   50.79
  -7  -2   2  -52.49   39.30
   6   2  -2  365.96   69.29
   6   2  -2  210.98   58.49
   6   2  -2  373.26   83.19
   6   2  -2  258.27   56.99
   6   2  -2  327.67   64.49
  -6  -2   2  355.56   75.29
  -6  -2   2  285.97   54.89
  -6  -2   2  433.96   65.29
  -6  -2   2  293.87   77.49
  -6  -2   2  433.56  115.39
  -6  -2   2  570.44  106.39
  -6  -2   2  402.16   60.69
   5   2  -2   23.10   25.40
   5   2  -2    2.20   27.90
   5   2  -2   15.70   45.40
   5   2  -2   53.89   42.80
   5   2  -2   70.09   45.00
   5   2  -2   43.20   29.40
   5   2  -2    9.20   27.10
  -5  -2   2   36.30   23.90
  -5  -2   2    8.10   21.00
  -5  -2   2   19.10   29.00
  -5  -2   2   22.70   35.60
  -5  -2   2   11.20   18.50
  -5  -2   2  -19.60   50.99
   4   2  -2 1278.07   97.09
   4   2  -2 1348.77  124.79
   4   2  -2 1238.28   94.79
   4   2  -2  950.70  145.89
   4   2  -2 1228.58   96.19
   4   2  -2 1312.07  113.39
   4   2  -2 1202.48  109.89
  -4  -2   2 1147.49   92.09
  -4  -2   2 1158.68   85.49
  -4  -2   2 1131.79   87.29
  -4  -2   2 1270.37  108.99
  -4  -2   2 1604.44  153.28
  -4  -2   2 1230.58   89.69
  -4  -2   2 1246.48  112.49
  -4  -2   2 1332.97  126.89
   3   2  -2  452.05   72.09
   3   2  -2  420.96   72.59
   3   2  -2  441.96   90.29
   3   2  -2  496.65   53.29
   3   2  -2  600.74   62.39
   3   2  -2  576.24   67.39
   3   2  -2  520.45   55.19
  -3  -2   2  421.36   68.99
  -3  -2   2  584.34   98.79
  -3  -2   2  571.44   59.59
  -3  -2   2  547.05   63.79
  -3  -2   2  522.15   54.99
  -3  -2   2  673.83   93.39
  -3  -2   2  616.84   60.69
  -3  -2   2  562.84   72.69
   2   2  -2 2173.08  111.39
   2   2  -2 2333.67  167.38
   2   2  -2 2305.97  108.59
   2   2  -2 2600.44  137.99
   2   2  -2 2450.85  118.69
   2   2  -2 2199.58  141.79
   2   2  -2 2431.96  130.89
  -2  -2   2 2595.24  132.99
  -2  -2   2 2144.39  128.79
  -2  -2   2 2101.39  132.69
  -2  -2   2 2187.88  114.49
  -2  -2   2 2326.57  117.29
  -2  -2   2 2386.96  138.29
  -2  -2   2 2412.06  121.49
   1   2  -2 3591.54  142.39
   1   2  -2 3536.65  127.39
   1   2  -2 3327.97  138.99
   1   2  -2 3491.05  196.28
   1   2  -2 3725.63  158.08
   1   2  -2 3668.03  140.19
  -1  -2   2 3340.87  154.38
  -1  -2   2 3487.35  151.18
  -1  -2   2 3523.45  143.69
  -1  -2   2 3321.77  140.59
  -1  -2   2 3478.25  152.18
  -1  -2   2 3586.74  151.78
  -1  -2   2 3466.25  144.29
   0   2  -2 2118.09  108.49
   0   2  -2 1997.40   84.09
   0   2  -2 2050.99   74.39
   0   2  -2 1975.00  100.09
   0   2  -2 2001.30   85.99
   0   2  -2 2076.99   62.09
   0   2  -2 2179.68  102.99
   0   2  -2 2028.10   95.99
   0  -2   2 2145.39   96.59
   0  -2   2 2131.79   63.69
   0  -2   2 2252.97   97.09
   0  -2   2 1979.30   95.89
   0  -2   2 2088.19   81.79
   0  -2   2 2051.79   96.99
   0  -2   2 2116.69   90.99
  -1   2  -2 3146.69  103.79
  -1   2  -2 3284.97  127.09
  -1   2  -2 3142.89  115.89
  -1   2  -2 3070.49  108.49
  -1   2  -2 3077.99   92.19
  -1   2  -2 3335.57   98.59
   1  -2   2 3250.57  104.59
   1  -2   2 3266.47  109.69
   1  -2   2 3158.18   83.19
   1  -2   2 3217.78  116.39
   1  -2   2 3176.98  100.39
   1  -2   2 3068.69  112.89
   1  -2   2 3392.06   97.49
  -2   2  -2 1410.16   75.19
  -2   2  -2 1489.35   60.89
  -2   2  -2 1456.05   57.79
  -2   2  -2 1474.75   67.99
  -2   2  -2 1461.05   57.99
  -2   2  -2 1371.36   58.99
  -2   2  -2 1700.93   90.79
  -2   2  -2 1400.16   79.49
   2  -2   2 1406.26   54.59
   2  -2   2 1355.46   76.49
   2  -2   2 1434.36   65.89
   2  -2   2 1448.06   60.39
   2  -2   2 1436.26   49.30
   2  -2   2 1373.86   57.79
   2  -2   2 1365.66   75.59
   2  -2   2 1519.25   70.09
  -3   2  -2 1024.20   65.99
  -3   2  -2 1037.20   71.39
  -3   2  -2 1082.29   64.99
  -3   2  -2 1130.29   60.99
  -3   2  -2 1047.80   42.30
  -3   2  -2 1083.89   55.29
   3  -2   2 1077.69   48.80
   3  -2   2 1136.49   71.59
   3  -2   2  985.10   51.79
   3  -2   2 1043.00   67.19
   3  -2   2 1109.09   59.79
   3  -2   2 1148.89   43.40
   3  -2   2 1053.89   60.99
   3  -2   2 1032.40   52.39
  -4   2  -2 1871.31   76.19
  -4   2  -2 1851.91   85.99
  -4   2  -2 1713.73   62.79
  -4   2  -2 1649.13   98.09
  -4   2  -2 1818.02   85.49
  -4   2  -2 1732.73   95.09
  -4   2  -2 1847.42  107.49
   4  -2   2 1762.12   85.69
   4  -2   2 1816.92   69.39
   4  -2   2 1646.24   77.29
   4  -2   2 1696.33   74.49
   4  -2   2 1767.22   96.59
   4  -2   2 1836.12   78.39
   4  -2   2 1932.11  104.19
   4  -2   2 1808.22   93.49
  -5   2  -2 1299.97  104.39
  -5   2  -2 1463.85   89.49
  -5   2  -2 1280.27   73.89
  -5   2  -2 1308.47   65.69
  -5   2  -2 1415.56   83.69
  -5   2  -2 1390.46   98.59
  -5   2  -2 1344.77   55.29
   5  -2   2 1352.56   88.59
   5  -2   2 1225.98   78.19
   5  -2   2 1278.97   69.09
   5  -2   2 1434.46   89.69
   5  -2   2 1257.87   89.39
   5  -2   2 1421.66   74.19
  -6   2  -2 1391.16   96.19
  -6   2  -2 1638.54  103.99
  -6   2  -2 1598.24   78.49
  -6   2  -2 1458.25  110.29
  -6   2  -2 1740.83   91.09
  -6   2  -2 1576.14   66.99
  -6   2  -2 1531.05  126.69
   6  -2   2 1508.15   81.99
   6  -2   2 1627.14  108.99
   6  -2   2 1430.06   99.79
   6  -2   2 1714.63   91.99
   6  -2   2 1744.53  114.59
   6  -2   2 1466.05   94.29
  -7   2  -2  443.26   90.49
  -7   2  -2  381.16   70.89
  -7   2  -2  347.87   37.40
  -7   2  -2  353.56   29.70
  -7   2  -2  502.85   70.19
  -7   2  -2  350.46   65.09
  -7   2  -2  375.56   51.69
   7  -2   2  320.67   61.59
   7  -2   2  361.86   69.59
   7  -2   2  368.06   40.30
   7  -2   2  424.06   65.19
   7  -2   2  288.07   58.79
   7  -2   2  388.16   60.29
  -8   2  -2  336.67   90.89
  -8   2  -2  296.17   65.99
  -8   2  -2  378.16   61.49
  -8   2  -2  347.27   61.59
  -8   2  -2  403.56   34.30
  -8   2  -2  340.27   38.40
  -8   2  -2  425.46   79.59
   8  -2   2  450.85   67.69
   8  -2   2  385.06   79.09
   8  -2   2  310.27   71.79
   8  -2   2  362.66   67.69
   8  -2   2  261.17   48.50
   8  -2   2  359.66   50.89
  -9   2  -2    8.60   13.20
  -9   2  -2   20.30   21.70
  -9   2  -2  -28.40   49.30
  -9   2  -2   23.50   31.30
  -9   2  -2   61.39   46.70
  -9   2  -2  -57.69   71.59
  -9   2  -2   18.50   17.80
   9  -2   2   -4.30   32.40
   9  -2   2   -0.50   17.20
   9  -2   2   -2.80   24.80
   9  -2   2  -21.90   31.60
   9  -2   2   26.90   48.50
   9  -2   2   -4.30   37.50
   9  -2   2   32.40   55.59
 -10   2  -2  493.55   52.39
 -10   2  -2  442.86   41.20
 -10   2  -2  277.27   51.79
 -10   2  -2  331.47   87.79
 -10   2  -2  428.16  105.69
 -10   2  -2  332.17   65.79
  10  -2   2  242.58   57.49
  10  -2   2  470.75   81.19
  10  -2   2  413.06   67.89
  10  -2   2  426.56   79.79
  10  -2   2  390.56   53.99
  10   1  -2    2.50   49.90
  10   1  -2   42.20   47.80
  10   1  -2   12.20   53.19
  10   1  -2   47.30   79.79
  10   1  -2  -26.10   71.89
  10   1  -2   73.79   77.19
 -10  -1   2   56.49   77.49
 -10  -1   2    7.30   34.10
 -10  -1   2   47.00   88.59
 -10  -1   2   30.80   49.20
 -10  -1   2   57.99   48.00
   9   1  -2  448.06   94.19
   9   1  -2  503.95  123.89
   9   1  -2  564.44   88.99
   9   1  -2  590.54   92.09
   9   1  -2  877.61  123.49
   9   1  -2  638.04  101.49
   9   1  -2  734.13  130.29
  -9  -1   2  661.13   93.29
  -9  -1   2  397.26  150.48
  -9  -1   2  605.84   67.59
  -9  -1   2  457.85  117.79
  -9  -1   2  600.44  116.79
  -9  -1   2  528.15   83.29
   8   1  -2  113.19   48.10
   8   1  -2  119.69   67.19
   8   1  -2  110.79   62.29
   8   1  -2  145.99   74.19
   8   1  -2  123.79   47.00
   8   1  -2  113.49   57.59
   8   1  -2   72.19   46.50
   8   1  -2  140.89   52.59
  -8  -1   2  109.79   51.29
  -8  -1   2  205.58   69.39
  -8  -1   2   70.59   36.70
  -8  -1   2   81.09   39.90
  -8  -1   2  159.68   63.69
   7   1  -2 1351.66  114.29
   7   1  -2 1156.88  172.58
   7   1  -2 1233.38  118.79
   7   1  -2 1132.49  130.89
   7   1  -2 1199.98  117.99
   7   1  -2 1505.75  113.49
   7   1  -2 1169.58  115.79
   7   1  -2 1096.99  108.59
  -7  -1   2 1195.28  197.78
  -7  -1   2 1287.57  117.89
  -7  -1   2 1376.46  154.48
  -7  -1   2 1256.97   94.39
  -7  -1   2 1226.38  131.69
  -7  -1   2 1281.07  116.79
   6   1  -2 1076.59  114.79
   6   1  -2  951.90  144.69
   6   1  -2 1257.17  113.09
   6   1  -2 1022.50  104.49
   6   1  -2 1276.67  105.49
   6   1  -2 1266.87  128.39
   6   1  -2 1421.86  108.09
   6   1  -2 1097.79  104.39
  -6  -1   2 1414.86  199.18
  -6  -1   2 1322.17  121.69
  -6  -1   2 1196.88   94.79
  -6  -1   2 1338.67  122.69
  -6  -1   2 1169.58   86.29
  -6  -1   2 1359.06   99.79
  -6  -1   2 1448.76  132.69
   5   1  -2  723.63  171.08
   5   1  -2  909.11  131.69
   5   1  -2  896.31   81.59
   5   1  -2  730.03  104.39
   5   1  -2  822.72   78.59
   5   1  -2  852.71   84.69
   5   1  -2  848.22   87.29
   5   1  -2  878.41   89.99
  -5  -1   2  788.42   89.69
  -5  -1   2  895.61   76.69
  -5  -1   2  919.91   74.19
  -5  -1   2  831.12   78.79
  -5  -1   2  917.11  151.18
  -5  -1   2  939.41  104.79
  -5  -1   2  595.64   87.59
   4   1  -2 4715.83  203.18
   4   1  -2 4602.14  199.58
   4   1  -2 4273.37  265.17
   4   1  -2 4338.47  187.58
   4   1  -2 4606.04  228.08
   4   1  -2 4562.24  207.98
   4   1  -2 4521.05  232.18
   4   1  -2 4770.22  218.18
  -4  -1   2 4384.16  182.38
  -4  -1   2 4686.63  215.18
  -4  -1   2 4418.16  224.78
  -4  -1   2 4431.66  187.48
  -4  -1   2 4616.84  265.27
  -4  -1   2 4681.53  189.18
  -4  -1   2 4849.11  229.98
   3   1  -2  468.25   71.99
   3   1  -2  684.63   59.59
   3   1  -2  593.74   58.19
   3   1  -2  583.64   58.09
   3   1  -2  730.43  109.59
   3   1  -2  554.44   61.49
   3   1  -2  446.96   70.59
  -3  -1   2  671.53   66.89
  -3  -1   2  631.74   69.99
  -3  -1   2  688.83   59.09
  -3  -1   2  552.74   54.39
  -3  -1   2  588.94   99.19
  -3  -1   2  641.54   67.19
  -3  -1   2  740.53   64.99
   2   1  -2 5331.77  193.08
   2   1  -2 5456.15  258.97
   2   1  -2 5419.46  191.98
   2   1  -2 5512.55  193.28
   2   1  -2 5369.26  210.98
   2   1  -2 5506.35  220.58
  -2  -1   2 5377.16  219.18
  -2  -1   2 5508.15  193.18
  -2  -1   2 5593.64  206.78
  -2  -1   2 5256.97  237.88
  -2  -1   2 5418.76  197.78
  -2  -1   2 5164.78  211.58
  -2  -1   2 5262.07  207.88
   1   1  -2 4636.54  197.68
   1   1  -2 4521.55  155.88
   1   1  -2 4645.84  151.98
   1   1  -2 4521.05  169.58
   1   1  -2 4456.95  158.98
   1   1  -2 4467.05  169.88
   1   1  -2 4521.65  183.18
  -1  -1   2 4579.34  168.68
  -1  -1   2 4559.34  163.08
  -1  -1   2 4701.83  164.08
  -1  -1   2 4562.64  159.68
  -1  -1   2 4447.06  173.28
  -1  -1   2 4355.56  174.68
  -1  -1   2 4738.93  166.88
   0   1  -2 1961.20   88.89
   0   1  -2 2001.00   69.09
   0   1  -2 2054.79   90.09
   0   1  -2 2013.10   88.39
   0   1  -2 2048.30   63.49
   0   1  -2 2062.09   86.19
   0   1  -2 2032.60   78.49
   0  -1   2 2045.70   87.29
   0  -1   2 2001.40   74.19
   0  -1   2 1972.60   81.89
   0  -1   2 1992.70   86.19
   0  -1   2 2012.10   81.79
   0  -1   2 2072.99   85.29
   0  -1   2 2002.70   80.69
  -1   1  -2 2671.13   98.59
  -1   1  -2 2691.43   90.49
  -1   1  -2 2501.45   84.59
  -1   1  -2 2599.84   95.59
  -1   1  -2 2637.94   76.89
  -1   1  -2 2660.93   75.09
  -1   1  -2 2755.62  102.59
  -1   1  -2 2602.04   89.79
   1  -1   2 2654.53   91.79
   1  -1   2 2599.04   78.19
   1  -1   2 2708.03   88.99
   1  -1   2 2641.44   92.19
   1  -1   2 2791.82   85.29
   1  -1   2 2642.64   74.59
   1  -1   2 2701.43  103.39
   1  -1   2 2720.43   99.59
  -2   1  -2   -0.70    2.90
  -2   1  -2    4.60    2.80
  -2   1  -2   19.10   10.70
  -2   1  -2    4.10    6.40
  -2   1  -2    1.60    3.80
  -2   1  -2    3.10    5.90
  -2   1  -2    8.30    5.80
   2  -1   2    4.20    2.70
   2  -1   2   -3.60    4.00
   2  -1   2   41.70   14.00
   2  -1   2    3.10    5.30
   2  -1   2    8.50    4.00
   2  -1   2   29.40    8.70
   2  -1   2   11.00    9.30
   2  -1   2    0.70    3.40
  -3   1  -2 6664.93  220.28
  -3   1  -2 6419.86  215.08
  -3   1  -2 6301.57  167.28
  -3   1  -2 6348.46  181.98
  -3   1  -2 6265.47  190.38
  -3   1  -2 6363.86  196.38
   3  -1   2 6481.15  186.68
   3  -1   2 6790.02  212.78
   3  -1   2 6298.47  185.58
   3  -1   2 6543.35  217.28
   3  -1   2 6324.87  200.38
   3  -1   2 6570.44  174.68
   3  -1   2 6448.75  202.88
   3  -1   2 6204.48  180.18
  -4   1  -2  638.24   61.49
  -4   1  -2  745.93   51.09
  -4   1  -2  635.74   48.60
  -4   1  -2  761.52   34.20
  -4   1  -2  767.42   45.20
  -4   1  -2  831.32   67.89
  -4   1  -2  691.03   55.49
   4  -1   2  752.92   59.09
   4  -1   2  859.01   58.49
   4  -1   2  716.43   45.90
   4  -1   2  798.82   62.19
   4  -1   2  753.32   60.29
   4  -1   2  741.53   47.50
  -5   1  -2 1827.12  116.89
  -5   1  -2 1930.61   94.09
  -5   1  -2 1969.90   85.49
  -5   1  -2 2036.50   75.09
  -5   1  -2 2068.39  110.19
  -5   1  -2 2050.79  133.29
  -5   1  -2 1981.50  106.59
   5  -1   2 2083.19  119.89
   5  -1   2 1975.60   93.59
   5  -1   2 1896.31  103.49
   5  -1   2 1815.02   89.29
   5  -1   2 2064.19  116.69
   5  -1   2 2139.79  110.59
  -6   1  -2  149.99   34.00
  -6   1  -2  145.29   50.39
  -6   1  -2  195.88   38.00
  -6   1  -2  154.98   22.00
  -6   1  -2  136.39   24.80
  -6   1  -2  174.08   46.40
   6  -1   2  131.09   35.10
   6  -1   2  218.88   47.70
   6  -1   2   83.09   37.30
   6  -1   2  200.48   41.40
   6  -1   2  238.88   41.20
   6  -1   2  125.29   27.70
  -7   1  -2 1056.79  105.49
  -7   1  -2 1271.87   95.39
  -7   1  -2 1265.07  143.19
  -7   1  -2 1196.78  108.49
  -7   1  -2 1257.97   73.19
  -7   1  -2 1272.97   84.99
  -7   1  -2 1278.17   63.29
   7  -1   2 1021.30  100.69
   7  -1   2 1363.56  102.59
   7  -1   2 1459.45  112.09
   7  -1   2  964.20  105.99
   7  -1   2 1343.57   82.49
   7  -1   2 1174.88   84.39
  -8   1  -2  359.16   75.39
  -8   1  -2  418.46  107.59
  -8   1  -2  574.34   77.99
  -8   1  -2  455.55   38.60
  -8   1  -2  507.85   48.00
  -8   1  -2  509.05   91.09
   8  -1   2  432.66   96.79
   8  -1   2  408.56   56.19
   8  -1   2  388.36   62.69
   8  -1   2  445.36   73.89
   8  -1   2  522.15   85.29
   8  -1   2  527.45   70.09
  -9   1  -2  474.65   93.79
  -9   1  -2  572.84   62.79
  -9   1  -2  557.04  100.09
  -9   1  -2  654.83   87.99
  -9   1  -2  705.43  147.49
  -9   1  -2  599.24   47.30
  -9   1  -2  607.14   55.49
   9  -1   2  498.35   76.59
   9  -1   2  663.33   72.59
   9  -1   2  486.35  130.39
   9  -1   2  608.54   84.89
   9  -1   2  689.83  100.09
   9  -1   2  474.35   53.99
   9  -1   2  681.03   98.49
 -10   1  -2 1185.78  158.58
 -10   1  -2 1010.60   65.59
 -10   1  -2 1119.59   78.39
 -10   1  -2 1093.09  147.99
 -10   1  -2 1191.58  103.89
 -10   1  -2 1201.68   94.99
  10  -1   2  961.90  102.69
  10  -1   2  765.22   99.89
  10  -1   2  992.80  122.79
  10  -1   2 1001.00   99.89
  10  -1   2  927.21  101.69
  10  -1   2 1036.90   84.39
 -11   1  -2  124.09   82.79
 -11   1  -2  124.19   55.79
 -11   1  -2  199.48   40.60
 -11   1  -2  196.08   33.30
  11  -1   2  184.98   52.59
  11  -1   2  195.48   95.19
  11  -1   2  274.67   68.29
  11  -1   2  156.88   60.49
  10   0  -2  426.96   84.89
  10   0  -2  311.17   70.59
  10   0  -2  249.28   75.89
  10   0  -2  317.37   90.59
  10   0  -2  190.28  103.19
 -10   0   2  432.66   73.09
 -10   0   2  438.96  107.29
 -10   0   2  132.29   83.99
 -10   0   2  262.17   50.39
 -10   0   2  253.27   44.50
 -10   0   2  350.56   63.99
   9   0  -2  116.09   50.99
   9   0  -2  295.27   90.49
   9   0  -2   96.19   53.49
   9   0  -2  183.98   61.99
   9   0  -2   59.49   38.10
   9   0  -2  155.48   71.99
   9   0  -2  211.68   67.49
   9   0  -2  149.39   70.79
  -9   0   2  180.88   75.39
  -9   0   2  185.18   68.39
  -9   0   2  166.18   52.19
  -9   0   2  151.48   44.20
  -9   0   2  137.49   38.70
  -9   0   2   88.99  109.59
   8   0  -2  482.05   98.79
   8   0  -2  437.96   78.99
   8   0  -2  521.75   85.09
   8   0  -2  309.97   75.79
   8   0  -2  514.15   81.89
   8   0  -2  382.26   92.29
   8   0  -2  485.75   80.89
  -8   0   2  455.85   75.19
  -8   0   2  404.96   55.79
  -8   0   2  338.67   87.59
  -8   0   2  299.37  127.89
  -8   0   2  600.14  108.69
  -8   0   2  375.26   63.89
   7   0  -2 1005.40  100.59
   7   0  -2 1179.18  100.49
   7   0  -2 1213.18  135.59
   7   0  -2 1112.49   98.09
   7   0  -2 1227.58  118.19
   7   0  -2 1136.89  113.69
   7   0  -2 1109.09  105.29
   7   0  -2 1040.20  117.59
  -7   0   2 1468.85  136.79
  -7   0   2 1223.78   86.39
  -7   0   2 1282.87  192.58
  -7   0   2 1193.18  100.29
  -7   0   2 1104.89  116.19
  -7   0   2 1290.97   99.39
   6   0  -2  258.67   52.49
   6   0  -2  165.68   43.80
   6   0  -2  186.88   53.29
   6   0  -2  319.57   79.29
   6   0  -2  253.47   61.19
   6   0  -2  263.37   60.89
   6   0  -2  212.28   52.89
   6   0  -2  226.68   65.19
  -6   0   2  232.28   67.69
  -6   0   2  204.78   46.30
  -6   0   2  275.07   65.09
  -6   0   2  216.48   46.10
  -6   0   2  179.88   34.80
  -6   0   2  373.26   97.49
   5   0  -2  200.48   41.90
   5   0  -2  288.17   75.79
   5   0  -2  267.67   56.09
   5   0  -2  317.77   68.49
   5   0  -2  281.57   65.79
   5   0  -2  294.17   52.69
   5   0  -2  379.16   64.59
   5   0  -2  527.35   85.49
  -5   0   2  274.87   56.39
  -5   0   2  294.67   48.30
  -5   0   2  234.38   59.39
  -5   0   2  333.57   63.69
  -5   0   2  340.97   91.19
  -5   0   2  384.96   51.29
  -5   0   2  344.97   59.59
   4   0  -2   49.70   24.80
   4   0  -2   19.70   22.40
   4   0  -2   26.10   25.50
   4   0  -2   32.90   19.40
   4   0  -2   29.10   17.10
   4   0  -2   18.20   23.70
   4   0  -2   53.19   21.20
   4   0  -2   71.89   34.00
  -4   0   2   12.10   18.60
  -4   0   2   35.00   19.20
  -4   0   2    1.10   20.70
  -4   0   2   30.20   23.70
  -4   0   2   -5.70   38.20
  -4   0   2   78.89   30.50
  -4   0   2   19.90   22.70
   3   0  -2 1333.17   95.39
   3   0  -2 1513.35   83.39
   3   0  -2 1320.47   85.29
   3   0  -2 1232.68  115.09
   3   0  -2 1472.65   83.59
   3   0  -2 1328.47  101.99
   3   0  -2 1526.65  101.79
   3   0  -2 1333.67   97.09
  -3   0   2 1518.75   99.39
  -3   0   2 1429.66   96.79
  -3   0   2 1438.16  100.19
  -3   0   2 1406.16   81.99
  -3   0   2 1576.54   95.99
  -3   0   2 1524.25   82.29
  -3   0   2 1179.08  116.59
   2   0  -2  404.76   40.80
   2   0  -2  358.06   61.99
   2   0  -2  461.45   46.20
   2   0  -2  449.95   50.39
   2   0  -2  443.66   49.50
   2   0  -2  338.27   52.29
   2   0  -2  443.46   38.90
   2   0  -2  423.56   40.60
  -2   0   2  284.97   53.99
  -2   0   2  386.76   36.20
  -2   0   2  390.66   39.50
  -2   0   2  416.26   45.30
  -2   0   2  372.56   44.10
  -2   0   2  337.27   33.70
   1   0  -2  237.38   25.20
   1   0  -2  207.78   27.00
   1   0  -2  222.88   33.70
   1   0  -2  250.57   35.00
   1   0  -2  238.08   37.00
   1   0  -2  229.68   45.10
   1   0  -2  212.78   30.60
  -1   0   2  218.78   29.20
  -1   0   2  172.68   35.90
  -1   0   2  196.88   26.90
  -1   0   2  171.68   31.30
  -1   0   2  202.18   22.70
  -1   0   2  224.58   35.50
  -1   0   2  249.97   26.00
   0   0  -2 1115.59   44.40
   0   0  -2 1051.99   48.90
   0   0  -2 1104.39   51.19
   0   0  -2 1034.80   47.20
   0   0  -2 1073.59   51.89
   0   0  -2 1030.80   43.20
   0   0  -2 1072.09   40.90
   0   0   2 1054.19   45.90
   0   0   2 1086.49   52.59
   0   0   2 1078.99   46.40
   0   0   2 1093.69   45.60
   0   0   2 1069.79   41.90
   0   0   2 1055.69   29.90
   0   0   2 1046.80   48.10
  -1   0  -2 1534.85   52.29
  -1   0  -2 1588.54   57.99
  -1   0  -2 1687.83   64.99
  -1   0  -2 1621.04   58.89
  -1   0  -2 1509.95   52.59
  -1   0  -2 1525.15   64.09
  -1   0  -2 1545.15   44.10
   1   0   2 1644.64   53.29
   1   0   2 1557.14   52.09
   1   0   2 1562.64   64.79
   1   0   2 1591.04   44.50
   1   0   2 1679.53   59.39
   1   0   2 1564.74   62.59
   1   0   2 1574.74   54.09
   1   0   2 1584.44   57.19
  -2   0  -2 1171.08   45.30
  -2   0  -2 1067.09   54.79
  -2   0  -2 1103.09   60.29
  -2   0  -2 1144.09   47.50
  -2   0  -2 1106.29   52.39
  -2   0  -2 1106.49   32.30
  -2   0  -2 1188.58   60.09
   2   0   2 1100.89   45.80
   2   0   2 1066.69   55.39
   2   0   2 1032.10   57.59
   2   0   2 1150.98   53.59
   2   0   2 1049.20   54.09
   2   0   2 1090.39   44.60
  -3   0  -2 4214.08  149.99
  -3   0  -2 4624.24  167.98
  -3   0  -2 4379.36  169.58
  -3   0  -2 4511.95  155.28
  -3   0  -2 4263.27  142.19
  -3   0  -2 4308.47  134.99
   3   0   2 4338.57  161.68
   3   0   2 4464.15  139.39
   3   0   2 4331.97  138.69
   3   0   2 4468.95  163.18
   3   0   2 4373.56  154.18
   3   0   2 4657.33  157.48
  -4   0  -2 3845.12  169.38
  -4   0  -2 3655.93  148.39
  -4   0  -2 3968.00  181.48
  -4   0  -2 4059.29  168.58
  -4   0  -2 4015.10  134.49
  -4   0  -2 4108.09  153.78
   4   0   2 4053.69  164.58
   4   0   2 3802.12  168.48
   4   0   2 4073.59  141.19
   4   0   2 3931.61  165.48
   4   0   2 4192.08  159.88
   4   0   2 3872.21  136.29
  -5   0  -2    5.60   13.10
  -5   0  -2   28.00   30.40
  -5   0  -2    9.70    8.80
  -5   0  -2   25.60   15.70
  -5   0  -2   -4.00   15.80
  -5   0  -2    1.40   17.40
   5   0   2   19.70   20.70
   5   0   2   20.50   18.20
   5   0   2    7.80   10.90
   5   0   2    5.30   22.20
   5   0   2   12.80   13.40
   5   0   2   28.70   17.50
  -6   0  -2  885.71   84.29
  -6   0  -2  819.72   68.29
  -6   0  -2  835.12   55.89
  -6   0  -2 1050.49   79.89
  -6   0  -2  921.51  166.78
  -6   0  -2  792.82   82.19
   6   0   2  952.50   80.79
   6   0   2  906.91   65.19
   6   0   2  873.21   75.59
   6   0   2 1062.39   89.29
   6   0   2  908.21   98.99
   6   0   2  930.71   69.99
  -7   0  -2  305.97   64.09
  -7   0  -2  310.07   40.90
  -7   0  -2  261.87   61.19
  -7   0  -2  426.26   65.79
  -7   0  -2  366.26   56.79
  -7   0  -2  281.97   81.49
   7   0   2  272.97   58.29
   7   0   2  316.17   48.40
   7   0   2  285.27   49.60
   7   0   2  331.87   58.69
   7   0   2  282.77   58.39
   7   0   2  342.27   76.09
  -8   0  -2   60.99   30.40
  -8   0  -2  130.29   47.30
  -8   0  -2  243.78   38.00
  -8   0  -2  207.68   85.99
  -8   0  -2  286.27   72.39
  -8   0  -2  129.59   29.20
   8   0   2  134.29   54.09
   8   0   2  179.68   50.59
   8   0   2  206.78   50.59
   8   0   2  157.78   40.30
   8   0   2  151.58   35.20
   8   0   2  226.58   54.79
   8   0   2  115.39   41.60
  -9   0  -2  925.91  134.69
  -9   0  -2  807.92   82.59
  -9   0  -2 1022.10  134.99
  -9   0  -2  819.02   65.89
  -9   0  -2  800.32   85.49
  -9   0  -2  846.32  168.78
  -9   0  -2  806.22   60.49
   9   0   2  879.51   98.59
   9   0   2  869.81   92.49
   9   0   2 1136.59  113.29
   9   0   2  836.52   85.59
   9   0   2  959.40   96.99
   9   0   2  947.61  100.79
   9   0   2  908.01   76.59
 -10   0  -2  260.37   62.19
 -10   0  -2  231.48   35.90
 -10   0  -2  313.07   48.90
 -10   0  -2  345.47   88.69
 -10   0  -2  234.68   47.90
 -10   0  -2  289.77  124.09
 -10   0  -2  352.06   97.29
  10   0   2  266.77   68.69
  10   0   2  187.58   55.29
  10   0   2  333.97   78.09
  10   0   2  367.36   82.79
  10   0   2  301.57   61.69
  10   0   2  281.47   51.29
  10   0   2  249.78   62.59
 -11   0  -2  157.18   39.50
 -11   0  -2  185.38   48.60
 -11   0  -2  232.68   38.80
 -11   0  -2  127.29   54.29
 -11   0  -2  342.47   99.89
  11   0   2  181.28   62.89
  11   0   2   97.49   59.69
  11   0   2  202.38   65.39
  11   0   2  135.29   41.90
  11   0   2  320.87   80.09
  11   0   2   94.39   71.19
  10  -1  -2  371.66   67.29
  10  -1  -2  322.97   75.99
  10  -1  -2  319.67   78.39
  10  -1  -2  309.17   71.19
  10  -1  -2  567.04  108.49
 -10   1   2  426.46  106.49
 -10   1   2  300.57   65.09
 -10   1   2  463.35   64.09
 -10   1   2  442.86   61.19
 -10   1   2  315.87   44.90
 -10   1   2  440.86  111.69
   9  -1  -2  268.97   86.79
   9  -1  -2  281.77   63.49
   9  -1  -2  259.47   68.69
   9  -1  -2  258.27   87.29
   9  -1  -2  240.78   59.09
   9  -1  -2  265.97   66.69
   9  -1  -2  251.97   56.89
  -9   1   2  277.47   48.80
  -9   1   2  173.08   77.59
  -9   1   2  171.38  111.49
  -9   1   2  226.28   72.79
  -9   1   2  223.88   52.99
  -9   1   2  299.07   44.80
  -9   1   2  271.07   48.30
   8  -1  -2  345.77   71.19
   8  -1  -2  568.14   84.19
   8  -1  -2  644.54   92.19
   8  -1  -2  576.44  138.89
   8  -1  -2  691.93   93.59
   8  -1  -2  538.85  100.09
   8  -1  -2  568.24  112.59
   8  -1  -2  574.44   96.19
  -8   1   2  606.34   63.69
  -8   1   2  651.13  111.79
  -8   1   2  495.75   54.29
  -8   1   2  439.06   66.69
  -8   1   2  538.35  101.39
  -8   1   2  766.12  181.58
  -8   1   2  522.45   54.69
   7  -1  -2  606.74   79.99
   7  -1  -2  445.16   78.49
   7  -1  -2  550.14   81.29
   7  -1  -2  604.54   78.19
   7  -1  -2  507.55   87.79
   7  -1  -2  741.93  110.09
   7  -1  -2  557.44   84.29
  -7   1   2  596.44   61.09
  -7   1   2  602.74   58.49
  -7   1   2  602.04   52.89
  -7   1   2  334.77  115.19
  -7   1   2  535.25   72.79
  -7   1   2  568.74   90.79
  -7   1   2  617.64  104.59
   6  -1  -2  999.60   90.09
   6  -1  -2  855.01   91.29
   6  -1  -2  904.61   99.99
   6  -1  -2  919.51   91.09
   6  -1  -2  941.71  100.59
   6  -1  -2  929.61   80.79
  -6   1   2  892.21   72.39
  -6   1   2  943.11   67.49
  -6   1   2  919.41  152.58
  -6   1   2  885.21   94.99
  -6   1   2  965.30   66.39
  -6   1   2  884.31   96.79
   5  -1  -2  406.86   58.99
   5  -1  -2  373.36   63.49
   5  -1  -2  457.25   78.19
   5  -1  -2  520.15   70.39
   5  -1  -2  441.26   76.49
   5  -1  -2  392.36   54.49
  -5   1   2  357.66   65.99
  -5   1   2  494.15   49.10
  -5   1   2  495.85   51.99
  -5   1   2  536.55   46.90
  -5   1   2  336.47  108.69
   4  -1  -2 2140.39  136.79
   4  -1  -2 2071.99  107.49
   4  -1  -2 2168.78  139.59
   4  -1  -2 2035.80  127.29
   4  -1  -2 2090.79  138.89
   4  -1  -2 1903.61  114.39
   4  -1  -2 2184.38  110.29
  -4   1   2 2005.00  102.49
  -4   1   2 2199.28  132.29
  -4   1   2 2150.98  166.58
  -4   1   2 2282.27  109.09
  -4   1   2 2285.17  130.59
  -4   1   2 2189.18  100.09
   3  -1  -2  210.18   42.80
   3  -1  -2  173.78   32.50
   3  -1  -2  145.09   31.50
   3  -1  -2  148.69   28.30
   3  -1  -2  146.39   37.90
   3  -1  -2  147.39   42.00
   3  -1  -2  126.39   37.70
  -3   1   2  182.18   36.40
  -3   1   2  163.18   27.10
  -3   1   2  154.98   27.60
  -3   1   2  175.68   51.69
  -3   1   2  117.89   33.30
  -3   1   2  127.19   25.20
  -3   1   2  131.29   31.00
   2  -1  -2 4484.95  166.18
   2  -1  -2 4400.26  184.98
   2  -1  -2 4509.45  147.19
   2  -1  -2 4440.46  158.08
   2  -1  -2 4475.15  149.39
   2  -1  -2 4185.88  166.28
   2  -1  -2 4468.75  183.28
  -2   1   2 4597.74  163.58
  -2   1   2 4610.34  156.88
  -2   1   2 4344.87  192.38
  -2   1   2 4493.65  144.49
  -2   1   2 4363.16  180.58
  -2   1   2 4270.17  138.79
  -2   1   2 4519.45  145.69
  -2   1   2 4461.35  141.79
   1  -1  -2 4416.06  132.59
   1  -1  -2 4345.57  135.69
   1  -1  -2 4428.36  136.69
   1  -1  -2 4251.17  168.78
   1  -1  -2 4455.05  161.38
   1  -1  -2 4437.16  132.49
   1  -1  -2 4211.98  136.99
  -1   1   2 4302.17  129.89
  -1   1   2 4623.24  123.09
  -1   1   2 4396.76  160.78
  -1   1   2 4424.26  117.19
  -1   1   2 4174.68  169.08
  -1   1   2 4204.38  124.99
  -1   1   2 4132.99  129.89
  -1   1   2 4285.87  126.09
  -1   1   2 4172.68  136.39
   0  -1  -2 1468.25   46.30
   0  -1  -2 1461.95   41.60
   0  -1  -2 1428.46   50.79
   0  -1  -2 1423.36   42.90
   0  -1  -2 1482.15   50.79
   0  -1  -2 1399.56   80.49
   0  -1  -2 1433.06   51.89
   0  -1  -2 1346.27   48.40
   0  -1  -2 1453.65   46.30
   0  -1  -2 1453.65   49.20
   0   1   2 1372.96   78.79
   0   1   2 1418.06   44.90
   0   1   2 1424.96   45.70
   0   1   2 1462.65   46.90
   0   1   2 1360.46   51.99
   0   1   2 1384.36   45.30
  -1  -1  -2 6973.60  176.28
  -1  -1  -2 7011.80  195.18
  -1  -1  -2 6808.22  194.88
  -1  -1  -2 7045.29  191.68
  -1  -1  -2 7450.65  196.18
  -1  -1  -2 7023.50  180.98
  -1  -1  -2 7208.78  181.78
   1   1   2 7386.06  192.58
   1   1   2 7044.10  180.38
   1   1   2 7465.75  183.38
   1   1   2 7333.97  191.08
   1   1   2 7181.18  192.08
   1   1   2 6808.92  194.08
   1   1   2 7553.94  201.28
  -2  -1  -2   79.49   18.00
  -2  -1  -2  115.69   12.20
  -2  -1  -2   66.99   16.60
  -2  -1  -2   67.09   23.80
  -2  -1  -2  115.69   19.80
  -2  -1  -2  110.39   15.70
   2   1   2   84.79   17.80
   2   1   2   98.89   22.90
   2   1   2   93.99   14.70
   2   1   2   78.09   11.30
   2   1   2   82.09   12.50
   2   1   2   88.99   16.70
   2   1   2  128.59   22.70
  -3  -1  -2 4232.78  148.69
  -3  -1  -2 4253.27  187.38
  -3  -1  -2 4231.78  158.38
  -3  -1  -2 4292.87  133.99
  -3  -1  -2 4106.09  142.99
  -3  -1  -2 3867.21  176.68
   3   1   2 4325.37  138.79
   3   1   2 4052.69  147.39
   3   1   2 4037.20  171.18
   3   1   2 4312.47  136.79
   3   1   2 4320.77  142.59
   3   1   2 4172.38  157.78
   3   1   2 4124.39  163.98
  -4  -1  -2   15.60   23.20
  -4  -1  -2   -0.10   11.10
  -4  -1  -2   26.20   18.30
  -4  -1  -2   17.90   12.60
  -4  -1  -2   16.80   10.10
  -4  -1  -2    8.60   13.80
   4   1   2   29.50   11.80
   4   1   2   37.30   17.30
   4   1   2   13.60    9.20
   4   1   2   43.00   23.10
   4   1   2   -7.50   12.00
   4   1   2   16.30   15.40
   4   1   2    2.90   11.90
  -5  -1  -2  364.46   62.29
  -5  -1  -2  336.97   49.90
  -5  -1  -2  210.58   42.30
  -5  -1  -2  223.88   66.09
  -5  -1  -2  231.58   33.80
  -5  -1  -2  281.07   53.59
   5   1   2  351.36   39.50
   5   1   2  292.87   42.10
   5   1   2  253.77   47.90
   5   1   2  300.57   54.69
   5   1   2  316.17   49.20
   5   1   2  310.07   50.59
   5   1   2  330.07   62.29
  -6  -1  -2 1970.80  166.78
  -6  -1  -2 1814.72  116.19
  -6  -1  -2 1905.71  112.99
  -6  -1  -2 1843.22   93.09
  -6  -1  -2 1960.50  134.29
  -6  -1  -2 1801.72  127.49
   6   1   2 1836.82  122.09
   6   1   2 2008.10  116.39
   6   1   2 2066.39  136.19
   6   1   2 1782.42  104.89
   6   1   2 1888.41  102.29
   6   1   2 1761.92  111.49
   6   1   2 1768.32  139.89
  -7  -1  -2  341.17   60.99
  -7  -1  -2  254.27   88.29
  -7  -1  -2  351.66   59.59
  -7  -1  -2  225.88   54.99
  -7  -1  -2  392.86   78.99
  -7  -1  -2  249.48   38.90
   7   1   2  242.28   58.49
   7   1   2  260.77   44.20
   7   1   2  311.07   56.19
   7   1   2  266.67   71.09
   7   1   2  369.26   58.09
   7   1   2  330.07   58.09
   7   1   2  238.58   59.29
   7   1   2  260.07   56.59
  -8  -1  -2  729.63  104.19
  -8  -1  -2  724.43  112.39
  -8  -1  -2  734.83   78.09
  -8  -1  -2  887.61   84.39
  -8  -1  -2 1015.90  173.18
   8   1   2  729.73   85.39
   8   1   2  835.02   87.59
   8   1   2  745.53   76.79
   8   1   2  762.82   83.29
   8   1   2  853.31   96.29
   8   1   2  629.84   63.89
   8   1   2  715.33   78.99
  -9  -1  -2  452.35   84.59
  -9  -1  -2  355.86   93.09
  -9  -1  -2  465.95   72.09
  -9  -1  -2  474.75   98.09
  -9  -1  -2  334.97   47.70
  -9  -1  -2  382.46  125.49
   9   1   2  453.65   75.29
   9   1   2  297.87   69.69
   9   1   2  321.27   53.19
   9   1   2  297.77   75.59
   9   1   2  411.76   69.09
   9   1   2  318.07   71.79
   9   1   2  440.56   79.69
 -10  -1  -2 1122.59  103.39
 -10  -1  -2 1051.69   99.39
 -10  -1  -2 1103.99  206.38
 -10  -1  -2 1215.58   84.99
 -10  -1  -2 1214.38  171.38
 -10  -1  -2 1352.46  152.58
  10   1   2  904.21  119.89
  10   1   2 1121.59  114.89
  10   1   2 1321.97  123.19
  10   1   2 1032.00  152.88
  10   1   2 1097.89   90.49
  10   1   2 1052.29  115.09
  10   1   2 1205.08  123.19
  10   1   2 1102.39  136.79
 -11  -1  -2  -36.70   33.60
 -11  -1  -2  -16.80   22.20
 -11  -1  -2   32.80   68.89
 -11  -1  -2   -2.20   24.00
 -11  -1  -2  -28.10   42.00
  11   1   2   73.69   49.80
  11   1   2  -28.00   46.60
  11   1   2   -9.50   27.50
  11   1   2  -27.50   49.30
  11   1   2   37.40   57.49
  10  -2  -2  325.17   73.29
  10  -2  -2  234.68   56.59
  10  -2  -2  191.48   62.09
  10  -2  -2  171.68   58.89
  10  -2  -2  118.99   59.19
 -10   2   2  215.48   87.09
 -10   2   2  136.69   38.90
 -10   2   2  221.18   58.29
 -10   2   2  147.89   33.90
 -10   2   2  293.27   84.69
   9  -2  -2  411.76   75.99
   9  -2  -2  440.06   70.99
   9  -2  -2  618.14   95.49
   9  -2  -2  617.14   94.19
   9  -2  -2  739.93  119.19
  -9   2   2  608.54   52.79
  -9   2   2  585.64   59.39
  -9   2   2  578.74   83.09
  -9   2   2  368.76   84.19
  -9   2   2  575.64  112.39
  -9   2   2  513.45  159.08
   8  -2  -2  -66.19   51.59
   8  -2  -2   21.40   33.50
   8  -2  -2   42.80   35.50
   8  -2  -2   50.39   34.40
   8  -2  -2   63.49   44.30
   8  -2  -2   31.00   37.20
  -8   2   2   44.40   20.30
  -8   2   2   50.29   21.80
  -8   2   2   51.59   29.90
  -8   2   2    9.10   50.49
  -8   2   2   56.29   21.10
   7  -2  -2  897.91  193.78
   7  -2  -2  682.23   73.69
   7  -2  -2  630.74   72.79
   7  -2  -2  706.83   76.19
   7  -2  -2  699.83  116.19
   7  -2  -2  663.43   91.29
   7  -2  -2  760.72   80.59
  -7   2   2  769.72  157.78
  -7   2   2  692.63   56.39
  -7   2   2  800.62   60.69
  -7   2   2  703.93   55.29
  -7   2   2  642.24   96.99
  -7   2   2  651.03   67.19
   6  -2  -2   17.30   24.30
   6  -2  -2   22.50   23.50
   6  -2  -2   31.70   23.80
   6  -2  -2   39.50   25.90
   6  -2  -2   58.99   42.40
   6  -2  -2   29.80   26.30
   6  -2  -2   20.30   34.60
  -6   2   2   25.70   19.70
  -6   2   2    6.50   11.40
  -6   2   2   42.10   19.20
  -6   2   2   66.49   38.20
  -6   2   2  -14.90   46.00
  -6   2   2   19.80   14.10
  -6   2   2   57.39   29.20
   5  -2  -2 1023.70   94.99
   5  -2  -2  857.01   70.79
   5  -2  -2  756.12   74.99
   5  -2  -2  931.61   79.29
   5  -2  -2  992.40   73.79
   5  -2  -2  887.31   76.09
   5  -2  -2  879.81   94.59
  -5   2   2  902.31   57.09
  -5   2   2  840.02  132.69
  -5   2   2 1030.80   60.69
  -5   2   2  918.91   60.19
  -5   2   2  874.41   85.89
  -5   2   2  931.51   88.19
  -5   2   2  947.61   69.59
   4  -2  -2 2473.65  111.69
   4  -2  -2 2500.65  120.19
   4  -2  -2 2438.56  128.89
   4  -2  -2 2538.45  133.99
   4  -2  -2 2344.67  111.09
   4  -2  -2 2577.84  127.99
   4  -2  -2 2335.47  145.69
  -4   2   2 2414.36  125.99
  -4   2   2 2409.06  166.88
  -4   2   2 2433.76   93.09
  -4   2   2 2254.67  106.69
  -4   2   2 2425.76  129.09
  -4   2   2 2248.88   95.69
   3  -2  -2    4.30   11.20
   3  -2  -2   21.70   11.60
   3  -2  -2   21.50   16.10
   3  -2  -2   21.70   13.60
   3  -2  -2    9.90   12.80
   3  -2  -2   16.30   10.60
   3  -2  -2   -9.70   15.60
  -3   2   2   21.00    8.90
  -3   2   2   13.10    9.70
  -3   2   2    2.70   13.70
  -3   2   2   32.50   20.90
  -3   2   2    9.20    7.00
  -3   2   2    5.60   20.20
  -3   2   2   12.50   10.80
  -3   2   2   19.50   14.70
  -3   2   2   16.40    9.10
   2  -2  -2 2730.23   96.49
   2  -2  -2 2657.63  103.49
   2  -2  -2 2622.74  101.09
   2  -2  -2 2776.22  138.19
   2  -2  -2 2611.84   96.39
   2  -2  -2 2731.43   97.49
   2  -2  -2 2745.63   96.89
   2  -2  -2 2790.52  111.79
  -2   2   2 2730.93   75.79
  -2   2   2 2813.12   95.99
  -2   2   2 2799.62   89.89
  -2   2   2 2707.63  128.69
  -2   2   2 2745.63  107.89
  -2   2   2 2601.04   90.59
  -2   2   2 2802.32  100.29
  -2   2   2 2641.74  133.29
  -2   2   2 2772.22   88.19
   1  -2  -2  329.37   16.70
   1  -2  -2  338.77   19.50
   1  -2  -2  323.27   12.10
   1  -2  -2  294.17   21.10
   1  -2  -2  320.47   25.40
   1  -2  -2  317.57   19.00
   1  -2  -2  388.76   55.59
   1  -2  -2  268.17   22.60
   1  -2  -2  331.27   18.00
   1  -2  -2  330.87   20.40
  -1   2   2  381.36   25.00
  -1   2   2  327.97   18.10
  -1   2   2  303.87   46.10
  -1   2   2  343.27   22.50
  -1   2   2  336.57   28.70
  -1   2   2  301.07   20.90
   0  -2  -2  695.73   33.30
   0  -2  -2  725.53   32.90
   0  -2  -2  675.03   26.80
   0  -2  -2  659.93   54.09
   0  -2  -2  656.13   28.50
   0   2   2  695.43   33.20
   0   2   2  626.34   27.80
   0   2   2  683.73   52.49
   0   2   2  624.74   31.50
  -1  -2  -2   16.10    4.90
  -1  -2  -2   17.50    8.40
  -1  -2  -2   17.40    5.30
  -1  -2  -2    0.70    8.90
  -1  -2  -2   11.30    3.40
  -1  -2  -2    5.90    9.00
  -1  -2  -2   17.60    4.80
  -1  -2  -2   23.20    6.80
   1   2   2   -0.30    8.70
   1   2   2    8.90    5.10
   1   2   2    5.30    3.60
   1   2   2   17.50    2.80
   1   2   2   12.10    5.20
   1   2   2   13.50    3.70
   1   2   2   14.60    5.90
   1   2   2   14.50    4.50
   1   2   2   35.90   13.00
  -2  -2  -2  372.86   26.30
  -2  -2  -2  326.57   27.40
  -2  -2  -2  520.15   56.69
  -2  -2  -2  370.96   29.70
  -2  -2  -2  388.86   30.60
  -2  -2  -2  297.57   32.80
   2   2   2  344.17   27.80
   2   2   2  354.96   23.30
   2   2   2  376.56   26.20
   2   2   2  381.56   31.10
   2   2   2  361.26   38.30
   2   2   2  342.17   49.80
  -3  -2  -2  116.19   24.80
  -3  -2  -2  124.19   26.60
  -3  -2  -2  158.38   45.60
  -3  -2  -2  161.78   40.10
  -3  -2  -2  160.78   27.20
  -3  -2  -2   95.99   21.50
  -3  -2  -2  156.58   32.10
   3   2   2  156.18   40.20
   3   2   2  105.19   23.50
   3   2   2  181.08   25.60
   3   2   2  106.69   25.40
   3   2   2  137.09   35.20
   3   2   2  133.19   25.50
   3   2   2  126.99   24.30
  -4  -2  -2  120.19   26.80
  -4  -2  -2   76.39   27.80
  -4  -2  -2   74.89   37.80
  -4  -2  -2   62.79   17.10
  -4  -2  -2  123.49   35.20
  -4  -2  -2  131.19   37.50
   4   2   2   90.09   26.30
   4   2   2   66.39   20.30
   4   2   2  103.79   35.10
   4   2   2  135.09   41.50
   4   2   2  138.19   31.70
   4   2   2  121.39   32.70
   4   2   2  120.19   25.20
  -5  -2  -2  922.91   61.29
  -5  -2  -2  863.81   81.19
  -5  -2  -2  937.51  135.99
  -5  -2  -2  951.10   86.59
  -5  -2  -2  848.42   84.39
  -5  -2  -2  845.72   68.49
   5   2   2  792.42   64.59
   5   2   2  739.43  101.89
   5   2   2  817.82   62.49
   5   2   2  931.21   73.69
   5   2   2  770.32   74.09
   5   2   2  887.01   89.89
   5   2   2  814.82   69.19
  -6  -2  -2  105.89   32.10
  -6  -2  -2  176.08   32.40
  -6  -2  -2  226.18   55.59
  -6  -2  -2  179.08   71.19
  -6  -2  -2  133.59   47.10
  -6  -2  -2  163.38   47.70
   6   2   2  104.79   30.20
   6   2   2  160.18   55.99
   6   2   2  138.49   30.30
   6   2   2  141.99   41.60
   6   2   2  188.78   45.70
   6   2   2  101.89   34.50
   6   2   2  209.18   59.09
  -7  -2  -2 1680.53  184.48
  -7  -2  -2 1926.21  136.39
  -7  -2  -2 1651.63  140.19
  -7  -2  -2 1927.01  121.39
  -7  -2  -2 1977.60  104.89
  -7  -2  -2 2037.00  149.59
   7   2   2 1794.12  101.99
   7   2   2 1870.81  119.59
   7   2   2 2003.00  156.58
   7   2   2 1848.42  112.29
   7   2   2 1925.11  125.59
   7   2   2 1693.63  128.29
   7   2   2 1875.91  148.39
   7   2   2 1997.80  128.09
  -8  -2  -2   99.99   57.69
  -8  -2  -2   64.89   34.00
  -8  -2  -2   10.80   74.49
  -8  -2  -2  148.29   45.90
  -8  -2  -2   99.09   49.70
   8   2   2  133.69   48.40
   8   2   2  127.49   45.10
   8   2   2  134.69   45.80
   8   2   2   56.69   26.20
   8   2   2   25.30   38.30
   8   2   2  115.79   49.80
   8   2   2   86.59   38.70
  -9  -2  -2  556.64   83.99
  -9  -2  -2  484.45   53.79
  -9  -2  -2  480.25   80.99
  -9  -2  -2  630.94  113.29
  -9  -2  -2  571.44  110.99
  -9  -2  -2  632.14  155.88
   9   2   2  626.64   91.99
   9   2   2  685.43   74.39
   9   2   2  700.33   94.99
   9   2   2  465.35   84.49
   9   2   2  538.95   88.59
   9   2   2  465.65  120.59
   9   2   2  477.25   93.89
 -10  -2  -2   59.59   40.60
 -10  -2  -2   35.50  111.39
 -10  -2  -2   76.29   62.19
 -10  -2  -2  108.59   29.70
 -10  -2  -2   97.89   45.10
 -10  -2  -2   87.39   67.69
  10   2   2   86.89   46.90
  10   2   2   34.50   34.00
  10   2   2  144.39  118.79
  10   2   2   80.19   48.70
  10   2   2   69.29   49.30
  10   2   2  149.29   57.59
  10   2   2   31.10   59.69
  10   2   2   87.99   48.60
 -11  -2  -2  124.39   84.49
 -11  -2  -2   38.40   46.40
 -11  -2  -2   48.20   27.30
  11   2   2   51.39   56.59
  11   2   2   99.19   60.29
  11   2   2   30.70   52.69
  11   2   2   74.99   35.50
  11   2   2  148.29   79.59
   9  -3  -2   99.29   74.39
   9  -3  -2  142.49   49.30
   9  -3  -2   56.79   34.80
   9  -3  -2   34.40   41.70
   9  -3  -2   65.09   39.30
   9  -3  -2   -2.00   41.10
  -9   3   2   40.60   31.40
  -9   3   2   73.59   26.10
  -9   3   2   84.69   53.09
  -9   3   2   -1.50   32.00
  -9   3   2   78.29   66.59
  -9   3   2   21.90   17.40
  -9   3   2   24.50   26.30
   8  -3  -2  742.63  124.59
   8  -3  -2  437.06   67.89
   8  -3  -2  608.24   83.49
   8  -3  -2  588.54   85.59
   8  -3  -2  584.24   65.19
   8  -3  -2  681.33   85.59
  -8   3   2  730.23   57.39
  -8   3   2  731.73  102.19
  -8   3   2  623.34   69.69
  -8   3   2  584.84  140.09
  -8   3   2  561.74   51.29
  -8   3   2  694.53  107.99
  -8   3   2  689.23   70.09
  -8   3   2  616.54  101.69
   7  -3  -2  174.98   46.90
   7  -3  -2  210.18   52.59
   7  -3  -2  176.88   46.90
   7  -3  -2  176.28   42.70
   7  -3  -2  119.09   56.79
   7  -3  -2  148.79   41.60
   7  -3  -2  143.69   64.99
  -7   3   2  139.29   37.40
  -7   3   2  141.49   49.10
  -7   3   2  164.88   55.79
  -7   3   2  135.99   69.39
  -7   3   2  162.38   29.90
  -7   3   2  160.48   39.30
  -7   3   2  115.39   26.90
  -7   3   2  204.28   31.80
   6  -3  -2  349.17   55.19
   6  -3  -2  556.04   57.69
   6  -3  -2  371.86   53.79
   6  -3  -2  381.56   56.59
   6  -3  -2  430.26   83.29
   6  -3  -2  321.47   55.89
   6  -3  -2  322.37   67.79
  -6   3   2  340.67   35.40
  -6   3   2  319.57   33.50
  -6   3   2  442.86   49.50
  -6   3   2  425.66   37.00
  -6   3   2  387.66   69.79
  -6   3   2  300.97   86.49
  -6   3   2  422.46   57.59
  -6   3   2  353.26   66.29
   5  -3  -2  742.33  102.79
   5  -3  -2  894.41   66.09
   5  -3  -2  886.81   69.49
   5  -3  -2  937.61   82.19
   5  -3  -2  894.01   80.39
   5  -3  -2  815.22   65.49
   5  -3  -2  793.32   68.39
  -5   3   2  819.82   72.09
  -5   3   2  679.43  102.89
  -5   3   2  877.51   52.99
  -5   3   2  835.92   76.99
  -5   3   2  946.61   81.69
  -5   3   2  834.12   54.19
  -5   3   2  838.42   65.39
  -5   3   2  795.02   51.29
   4  -3  -2 1761.62   90.39
   4  -3  -2 1743.53   92.79
   4  -3  -2 1817.32   86.79
   4  -3  -2 1694.43   91.79
   4  -3  -2 1667.73   87.69
   4  -3  -2 1557.24   90.69
   4  -3  -2 1600.64  124.69
  -4   3   2 1735.73  100.49
  -4   3   2 1607.84   83.89
  -4   3   2 1690.53   97.29
  -4   3   2 1599.04   73.09
  -4   3   2 1664.73   65.99
  -4   3   2 1717.03   72.19
  -4   3   2 1715.03   87.89
  -4   3   2 1549.05  121.59
   3  -3  -2 1851.91   82.99
   3  -3  -2 1800.32   85.49
   3  -3  -2 1852.01  125.79
   3  -3  -2 1836.32   76.69
   3  -3  -2 1867.51   81.19
   3  -3  -2 1804.42   77.39
   3  -3  -2 1966.00   82.79
   3  -3  -2 1848.42   86.89
  -3   3   2 1724.53  106.09
  -3   3   2 1762.72   79.39
  -3   3   2 1835.32   60.59
  -3   3   2 1717.93   72.89
  -3   3   2 1861.41   93.49
  -3   3   2 1625.14   83.19
  -3   3   2 1749.53  107.19
  -3   3   2 1742.33   67.29
   2  -3  -2  388.26   26.30
   2  -3  -2  448.26   38.00
   2  -3  -2  441.56   31.90
   2  -3  -2  403.96   32.10
   2  -3  -2  391.26   32.90
   2  -3  -2  411.96   29.80
   2  -3  -2  490.05   69.69
   2  -3  -2  422.56   29.80
   2  -3  -2  443.06   25.80
   2  -3  -2  434.26   31.50
  -2   3   2  388.76   32.40
  -2   3   2  478.05   30.60
  -2   3   2  434.16   29.00
  -2   3   2  503.55   36.00
  -2   3   2  447.46   23.70
  -2   3   2  361.86   35.80
   1  -3  -2 3726.63  103.09
   1  -3  -2 3757.32  105.09
   1  -3  -2 3642.14   98.59
   1  -3  -2 3662.43  101.39
   1  -3  -2 3639.54   98.69
   1  -3  -2 3697.43  113.69
   1  -3  -2 3615.84  112.19
   1  -3  -2 3575.84  105.69
   1  -3  -2 3785.72  117.29
   1  -3  -2 3623.14  121.99
   1  -3  -2 3794.12  163.88
  -1   3   2 3607.54  104.89
  -1   3   2 3669.53  113.19
  -1   3   2 3685.13  119.09
  -1   3   2 3660.23  103.79
  -1   3   2 3667.13  123.39
  -1   3   2 3704.23  108.39
   0  -3  -2 2284.87   77.09
   0  -3  -2 2228.78   66.59
   0  -3  -2 2158.38   70.99
   0  -3  -2 2335.37  114.19
   0  -3  -2 2214.58   59.09
   0  -3  -2 2203.38   79.79
   0  -3  -2 2249.27   69.79
   0  -3  -2 2198.38   73.79
   0   3   2 2254.27   81.39
   0   3   2 2349.06   73.39
   0   3   2 2317.07   74.09
   0   3   2 2263.47  107.39
   0   3   2 2189.08   76.69
   0   3   2 2228.68   66.39
   0   3   2 2128.19   77.59
  -1  -3  -2 6427.76  211.78
  -1  -3  -2 6351.86  186.18
  -1  -3  -2 6621.04  179.58
  -1  -3  -2 6138.49  176.48
  -1  -3  -2 6568.94  185.08
  -1  -3  -2 6427.96  184.48
  -1  -3  -2 6537.25  212.48
  -1  -3  -2 6471.35  194.88
   1   3   2 6500.75  204.08
   1   3   2 6690.63  181.68
   1   3   2 6567.44  185.88
   1   3   2 6640.24  227.28
   1   3   2 6365.06  158.78
   1   3   2 6468.95  188.28
   1   3   2 6408.76  158.98
   1   3   2 6437.36  172.78
   1   3   2 6550.15  195.58
  -2  -3  -2 1522.75   69.89
  -2  -3  -2 1512.75   77.29
  -2  -3  -2 1417.26   69.39
  -2  -3  -2 1467.95   88.49
  -2  -3  -2 1446.56   64.99
  -2  -3  -2 1468.85   82.09
  -2  -3  -2 1492.25   68.89
  -2  -3  -2 1389.46  103.29
   2   3   2 1533.85   70.89
   2   3   2 1494.25   60.89
   2   3   2 1499.55   77.99
   2   3   2 1547.75   73.09
   2   3   2 1508.55   60.39
   2   3   2 1368.16   77.69
   2   3   2 1539.45  107.39
   2   3   2 1531.65   62.99
  -3  -3  -2 3159.78  141.39
  -3  -3  -2 3298.67  146.49
  -3  -3  -2 3099.99  185.48
  -3  -3  -2 2992.40  146.09
  -3  -3  -2 2980.40  115.29
  -3  -3  -2 2973.50  126.19
  -3  -3  -2 2850.81  120.99
   3   3   2 3014.20  125.69
   3   3   2 3119.09  118.09
   3   3   2 3242.78  120.09
   3   3   2 2894.11  144.49
   3   3   2 3144.59  175.68
   3   3   2 2822.82  135.09
   3   3   2 2795.42  125.79
  -4  -3  -2 4363.66  212.48
  -4  -3  -2 4366.46  198.38
  -4  -3  -2 4262.97  172.18
  -4  -3  -2 4419.06  172.88
  -4  -3  -2 4460.05  201.08
  -4  -3  -2 4256.37  156.58
  -4  -3  -2 4204.88  245.48
   4   3   2 4430.06  176.28
   4   3   2 4331.97  190.18
   4   3   2 4457.45  208.38
   4   3   2 4163.48  167.98
   4   3   2 4434.86  228.48
   4   3   2 4467.05  172.78
   4   3   2 4227.98  162.48
  -5  -3  -2  221.78   40.70
  -5  -3  -2  187.28   33.00
  -5  -3  -2  196.58   48.30
  -5  -3  -2  170.48   68.49
  -5  -3  -2  184.68   38.30
  -5  -3  -2  232.08   54.79
  -5  -3  -2  225.08   58.99
   5   3   2  176.88   58.29
   5   3   2  300.07   50.19
   5   3   2  272.37   50.59
   5   3   2  229.08   43.20
   5   3   2  188.38   56.29
   5   3   2  212.88   19.50
   5   3   2  213.78   47.00
   5   3   2  251.27   41.20
  -6  -3  -2 3277.77  159.28
  -6  -3  -2 3033.30  186.28
  -6  -3  -2 2973.70  239.88
  -6  -3  -2 3024.30  187.98
  -6  -3  -2 3319.77  196.58
  -6  -3  -2 3163.78  140.79
   6   3   2 3068.29  160.78
   6   3   2 2763.02  185.78
   6   3   2 3331.37  163.38
   6   3   2 3188.38  173.38
   6   3   2 3430.36  169.78
   6   3   2 3288.57  218.58
   6   3   2 3092.69  151.38
   6   3   2 3191.48  113.29
  -7  -3  -2   88.09   52.09
  -7  -3  -2   70.79   23.70
  -7  -3  -2   39.40   77.49
  -7  -3  -2   84.09   34.00
  -7  -3  -2   94.39   46.60
   7   3   2   74.29   25.70
   7   3   2   23.30   34.90
   7   3   2    2.40   26.80
   7   3   2   70.19   51.59
   7   3   2   76.39   37.20
   7   3   2   45.30   21.80
   7   3   2   67.89   35.50
   7   3   2   85.39   33.90
  -8  -3  -2  944.31   87.89
  -8  -3  -2 1188.18  119.19
  -8  -3  -2  966.60  138.39
  -8  -3  -2  874.31  172.68
  -8  -3  -2  968.60   74.99
  -8  -3  -2  854.21  121.69
   8   3   2  832.52  127.39
   8   3   2  968.00  104.09
   8   3   2 1117.59  106.19
   8   3   2  927.41   82.79
   8   3   2  672.43  126.29
   8   3   2 1023.70   71.09
   8   3   2  946.11  100.39
   8   3   2  911.61   98.19
  -9  -3  -2  114.79   32.40
  -9  -3  -2  244.68  113.39
  -9  -3  -2   12.10   38.90
  -9  -3  -2   88.49   57.09
  -9  -3  -2  105.69   69.79
  -9  -3  -2   75.99   41.70
   9   3   2   56.29   57.89
   9   3   2   98.99   48.30
   9   3   2   65.39   29.90
   9   3   2   78.09   44.60
   9   3   2   96.69   36.70
   9   3   2   54.89   40.20
   9   3   2  120.29   55.19
   9   3   2  229.28   60.39
 -10  -3  -2  297.27  136.39
 -10  -3  -2  147.09   54.19
 -10  -3  -2  109.79   45.00
 -10  -3  -2  119.89   38.80
 -10  -3  -2  122.89   78.89
  10   3   2  114.09   64.19
  10   3   2  160.58   70.99
  10   3   2  120.09   43.90
  10   3   2  280.37   68.39
  10   3   2  129.49   65.69
  10   3   2  283.47   74.49
 -11  -3  -2  189.18   64.79
 -11  -3  -2  279.67   69.59
 -11  -3  -2  333.67  113.19
  11   3   2  209.38   76.79
  11   3   2  219.28   81.19
  11   3   2  180.58   69.49
  11   3   2  106.09   41.30
  11   3   2  201.68   60.19
   9  -4  -2  132.99   41.60
   9  -4  -2   65.09   50.49
   9  -4  -2  171.38   52.39
   9  -4  -2  104.89   46.30
   9  -4  -2   96.59   35.30
   9  -4  -2  178.38   81.69
  -9   4   2  114.49   28.90
  -9   4   2  143.89   43.20
  -9   4   2  172.38   69.39
  -9   4   2  174.48   34.50
  -9   4   2  188.98   33.70
  -9   4   2  104.69   37.60
  -9   4   2  106.99   56.89
   8  -4  -2  211.28   45.40
   8  -4  -2  173.28   54.09
   8  -4  -2  235.38   44.70
   8  -4  -2  259.77   55.39
   8  -4  -2  192.08   68.29
   8  -4  -2  244.68   50.89
  -8   4   2  228.18  109.79
  -8   4   2  212.68   45.10
  -8   4   2  344.27   93.59
  -8   4   2  253.47   56.89
  -8   4   2  282.47   68.79
  -8   4   2  257.87   35.80
  -8   4   2  287.97   40.50
  -8   4   2  187.08   45.80
   7  -4  -2  578.84   77.69
   7  -4  -2  526.95   66.39
   7  -4  -2  486.55   67.99
   7  -4  -2  475.95   74.89
   7  -4  -2  597.24   63.89
   7  -4  -2  562.64   92.39
  -7   4   2  506.75   42.80
  -7   4   2  530.55   65.59
  -7   4   2  571.84  123.89
  -7   4   2  538.75   46.90
  -7   4   2  620.04   49.99
  -7   4   2  591.84   89.39
  -7   4   2  560.54   86.39
  -7   4   2  593.24   61.59
   6  -4  -2 1310.57  136.79
   6  -4  -2 1386.06   98.79
   6  -4  -2 1280.47  105.09
   6  -4  -2 1305.27   92.29
   6  -4  -2 1281.07   82.69
   6  -4  -2 1120.69   79.79
   6  -4  -2 1294.67   88.89
  -6   4   2 1315.57  106.09
  -6   4   2 1380.86  144.59
  -6   4   2 1226.88   82.69
  -6   4   2 1326.27   68.69
  -6   4   2 1396.46   72.09
  -6   4   2 1289.07   64.59
  -6   4   2 1322.97   99.19
  -6   4   2 1091.69   96.69
   5  -4  -2  299.57   43.00
   5  -4  -2  238.28   37.40
   5  -4  -2  301.37   45.30
   5  -4  -2  260.87   72.79
   5  -4  -2  198.58   43.20
   5  -4  -2  307.47   41.70
   5  -4  -2  314.37   50.29
  -5   4   2  231.78   44.20
  -5   4   2  282.37   41.80
  -5   4   2  256.27   49.99
  -5   4   2  278.37   29.40
  -5   4   2  267.77   41.70
  -5   4   2  275.67   69.19
  -5   4   2  239.78   24.50
  -5   4   2  302.27   28.00
   4  -4  -2 3708.93  137.39
   4  -4  -2 3816.02  150.28
   4  -4  -2 3929.01  215.18
   4  -4  -2 3693.73  137.89
   4  -4  -2 4018.30  135.79
   4  -4  -2 3854.01  146.19
   4  -4  -2 3937.81  147.19
  -4   4   2 3987.00  125.29
  -4   4   2 3728.33  144.59
  -4   4   2 3914.21  145.09
  -4   4   2 3733.63  184.98
  -4   4   2 3893.51  148.59
  -4   4   2 3855.51  117.79
  -4   4   2 3755.62  159.68
  -4   4   2 3748.22  132.49
   3  -4  -2  153.98   27.30
   3  -4  -2  226.08   21.40
   3  -4  -2   88.49   38.80
   3  -4  -2  212.68   21.90
   3  -4  -2  205.28   32.50
   3  -4  -2  240.68   29.10
   3  -4  -2  218.68   23.30
   3  -4  -2  173.58   26.50
  -3   4   2  146.69   15.60
  -3   4   2  235.58   37.00
  -3   4   2  174.68   24.00
  -3   4   2  245.38   34.00
  -3   4   2  248.18   26.70
  -3   4   2  195.18   35.60
   2  -4  -2 2608.34   83.29
   2  -4  -2 2423.16   91.79
   2  -4  -2 2586.64   95.19
   2  -4  -2 2716.53   87.89
   2  -4  -2 2629.54   93.99
   2  -4  -2 2565.14   83.69
   2  -4  -2 2574.14   86.29
   2  -4  -2 2365.86   91.39
   2  -4  -2 2645.34   99.89
   2  -4  -2 2741.73  151.48
   2  -4  -2 2788.52  110.09
  -2   4   2 2644.34   80.29
  -2   4   2 2502.65   98.59
  -2   4   2 2609.94  102.89
  -2   4   2 2615.84   99.09
  -2   4   2 2619.84   93.49
  -2   4   2 2630.64   95.39
   1  -4  -2 1935.41   69.09
   1  -4  -2 1935.41   71.99
   1  -4  -2 1996.40   74.09
   1  -4  -2 1951.00   72.59
   1  -4  -2 1918.51   73.19
   1  -4  -2 1755.72   78.39
   1  -4  -2 1681.93  123.59
   1  -4  -2 2013.30   60.29
   1  -4  -2 1941.31   68.79
   1  -4  -2 1956.10   73.19
   1  -4  -2 1962.30   59.09
  -1   4   2 1907.61   72.49
  -1   4   2 1784.02   77.49
  -1   4   2 2066.09   77.49
  -1   4   2 1927.41   81.59
  -1   4   2 1959.10   72.19
  -1   4   2 1783.02   74.89
  -1   4   2 1850.11   63.79
   0  -4  -2 2021.60   73.89
   0  -4  -2 2096.99   62.29
   0  -4  -2 1990.60   77.59
   0  -4  -2 2054.39   89.19
   0  -4  -2 2009.70   71.99
   0  -4  -2 2228.48   75.99
   0  -4  -2 2007.50   79.39
   0  -4  -2 1996.90   77.59
   0  -4  -2 2056.49  111.79
   0  -4  -2 1982.60   61.69
   0   4   2 2112.29   83.39
   0   4   2 2017.30   82.59
   0   4   2 2060.29   72.39
   0   4   2 2049.29   70.09
   0   4   2 2026.50   74.69
   0   4   2 2082.29   76.49
  -1  -4  -2 2200.78   84.89
  -1  -4  -2 2145.19   92.49
  -1  -4  -2 2116.39   93.39
  -1  -4  -2 2019.70  100.19
  -1  -4  -2 2082.69  104.99
  -1  -4  -2 2020.90   84.09
  -1  -4  -2 2033.50   82.39
  -1  -4  -2 2293.97   89.09
   1   4   2 2089.79   74.09
   1   4   2 2189.98   98.79
   1   4   2 2070.19   85.79
   1   4   2 2106.99   76.99
   1   4   2 2157.98  123.69
   1   4   2 2124.29   89.09
   1   4   2 2149.69   59.69
   1   4   2 2131.59   64.99
  -2  -4  -2   39.50   15.50
  -2  -4  -2   18.20   16.10
  -2  -4  -2   51.79   20.40
  -2  -4  -2   35.40   19.30
  -2  -4  -2   31.40   12.60
  -2  -4  -2   26.80   17.00
  -2  -4  -2   42.30   15.10
   2   4   2   51.59   28.10
   2   4   2   13.30   14.00
   2   4   2   26.30   13.10
   2   4   2   19.10    9.20
   2   4   2   52.89   17.20
   2   4   2   36.40   12.60
   2   4   2   40.90   15.90
  -3  -4  -2 4003.50  124.09
  -3  -4  -2 4117.49  159.98
  -3  -4  -2 4056.09  188.18
  -3  -4  -2 3885.91  180.48
  -3  -4  -2 4113.59  161.48
  -3  -4  -2 4044.90  219.58
  -3  -4  -2 3945.61  150.08
  -3  -4  -2 4165.58  182.58
   3   4   2 4016.40  169.58
   3   4   2 4182.18  165.08
   3   4   2 3833.62  177.88
   3   4   2 4044.30  229.88
   3   4   2 3981.00  141.39
   3   4   2 3844.12  151.08
  -4  -4  -2   97.09   52.69
  -4  -4  -2  130.29   41.50
  -4  -4  -2   82.89   34.10
  -4  -4  -2   56.59   24.60
  -4  -4  -2  115.09   27.80
  -4  -4  -2   83.89   38.90
  -4  -4  -2   92.99   27.70
   4   4   2   23.80   39.60
   4   4   2   79.79   28.30
   4   4   2   80.49   35.70
   4   4   2   37.30   23.30
   4   4   2  112.89   28.70
   4   4   2   86.79   26.00
   4   4   2  120.09   32.50
  -5  -4  -2 1093.49  153.28
  -5  -4  -2 1339.17  110.39
  -5  -4  -2 1212.18   93.29
  -5  -4  -2 1305.07   82.79
  -5  -4  -2 1026.00  105.09
  -5  -4  -2 1149.48   84.99
   5   4   2 1342.07  135.99
   5   4   2 1421.76   99.79
   5   4   2 1370.46   89.59
   5   4   2  949.31   91.89
   5   4   2 1512.25  125.79
   5   4   2  969.10   77.19
   5   4   2 1109.19   88.29
  -6  -4  -2  -41.50   48.40
  -6  -4  -2   13.80   16.80
  -6  -4  -2   40.50   35.30
  -6  -4  -2   19.40   23.20
  -6  -4  -2   46.70   34.30
  -6  -4  -2   31.30   42.70
   6   4   2   90.19   52.39
   6   4   2   60.19   30.90
   6   4   2   38.10   27.40
   6   4   2   -0.70   44.20
   6   4   2   34.90   23.40
   6   4   2   32.70   28.40
   6   4   2   35.80   22.60
  -7  -4  -2  413.96   68.99
  -7  -4  -2  485.45  134.29
  -7  -4  -2  529.05  106.29
  -7  -4  -2  484.75  100.09
  -7  -4  -2  359.76   81.59
   7   4   2  384.66   94.69
   7   4   2  359.66   74.29
   7   4   2  489.25   76.79
   7   4   2  555.04   83.29
   7   4   2  369.96   67.09
   7   4   2  391.16   69.09
   7   4   2  494.95  117.39
  -8  -4  -2  106.29   48.00
  -8  -4  -2  293.27   81.39
  -8  -4  -2  235.48   47.30
  -8  -4  -2  271.97   84.79
  -8  -4  -2  214.08   53.89
  -8  -4  -2  233.28  105.39
   8   4   2  261.67   70.39
   8   4   2  201.88   47.00
   8   4   2  191.78   72.99
   8   4   2  274.27   62.69
   8   4   2  166.98   57.59
   8   4   2  229.58   60.99
   8   4   2  136.69   71.99
  -9  -4  -2  224.28   53.29
  -9  -4  -2  394.06  107.29
  -9  -4  -2  230.48   87.59
  -9  -4  -2  200.28  111.89
  -9  -4  -2  264.57   75.59
   9   4   2  207.98   45.90
   9   4   2  287.17   69.79
   9   4   2  276.67   96.69
   9   4   2  239.08   82.69
   9   4   2  274.97   65.29
   9   4   2  291.07   74.49
   9   4   2  289.07   69.79
 -10  -4  -2  651.43  123.79
 -10  -4  -2  818.32  122.29
 -10  -4  -2  857.41  206.68
 -10  -4  -2  867.11  118.89
 -10  -4  -2  792.42   81.39
  10   4   2  957.50  155.98
  10   4   2  875.61   90.19
  10   4   2 1059.29  133.99
  10   4   2  989.60  143.39
  10   4   2 1028.00  133.69
  10   4   2  821.02  121.89
   9  -5  -2   87.39   29.80
   9  -5  -2  223.08   79.09
   9  -5  -2  128.69   35.50
   9  -5  -2  144.69   38.00
   9  -5  -2  216.18   57.99
  -9   5   2  131.29   28.20
  -9   5   2  113.19   31.40
  -9   5   2   61.99   25.90
  -9   5   2   86.49   36.90
  -9   5   2   93.79   58.09
   8  -5  -2  180.78   39.20
   8  -5  -2  136.69   35.60
   8  -5  -2  204.38   79.89
   8  -5  -2  221.78   53.29
   8  -5  -2  124.59   33.10
   8  -5  -2  207.68   70.99
   8  -5  -2  195.28   48.70
  -8   5   2  133.39   52.79
  -8   5   2  165.28   31.20
  -8   5   2  157.48   53.59
  -8   5   2  144.29   93.89
  -8   5   2  153.88   30.10
  -8   5   2  180.88   42.90
  -8   5   2  172.58   30.10
  -8   5   2  159.28   42.00
   7  -5  -2 1167.08   78.09
   7  -5  -2 1227.18  111.79
   7  -5  -2 1373.56   96.69
   7  -5  -2 1224.78   80.29
   7  -5  -2 1066.19  107.59
   7  -5  -2 1391.76   90.99
   7  -5  -2 1255.67   79.89
  -7   5   2 1183.08   67.19
  -7   5   2 1210.68   85.89
  -7   5   2 1125.09   83.09
  -7   5   2 1252.17   99.19
  -7   5   2 1339.57   77.59
  -7   5   2 1320.57  175.78
  -7   5   2 1167.38  108.49
  -7   5   2 1232.28   71.69
   6  -5  -2  144.19   37.90
   6  -5  -2   87.39   27.30
   6  -5  -2  130.49   35.20
   6  -5  -2  160.28   31.60
   6  -5  -2  165.68   32.90
   6  -5  -2  154.78   35.50
   6  -5  -2  138.39   42.40
  -6   5   2  188.88   68.19
  -6   5   2  168.48   26.30
  -6   5   2  131.89   27.40
  -6   5   2  152.98   56.49
  -6   5   2  125.39   38.10
  -6   5   2  174.28   27.20
  -6   5   2  158.18   35.90
  -6   5   2  120.19   32.10
   5  -5  -2 1333.57   69.19
   5  -5  -2 1063.99   74.99
   5  -5  -2 1253.07   83.59
   5  -5  -2 1171.58   68.29
   5  -5  -2 1244.48   75.89
   5  -5  -2 1271.97   80.79
   5  -5  -2 1106.29   77.89
   5  -5  -2 1278.67  135.89
   5  -5  -2 1382.46   77.49
   5  -5  -2 1212.38   87.59
  -5   5   2 1186.18   58.59
  -5   5   2 1323.67   79.29
  -5   5   2 1114.29   55.99
  -5   5   2 1219.88   65.59
  -5   5   2 1253.37   74.99
  -5   5   2 1183.28  112.59
   4  -5  -2  134.99   26.60
   4  -5  -2  118.19   27.80
   4  -5  -2  104.99   19.70
   4  -5  -2  112.99   27.40
   4  -5  -2  133.79   26.00
   4  -5  -2  114.29   24.80
   4  -5  -2  143.19   54.19
   4  -5  -2  113.19   23.10
   4  -5  -2  146.39   25.10
   4  -5  -2  131.29   24.60
  -4   5   2  125.89   18.50
  -4   5   2  156.98   42.80
  -4   5   2  132.49   32.60
  -4   5   2  111.49   22.90
  -4   5   2   84.19   26.10
  -4   5   2  110.49   25.80
   3  -5  -2  263.77   24.10
   3  -5  -2  268.07   34.80
   3  -5  -2  285.37   31.30
   3  -5  -2  306.37   29.40
   3  -5  -2  312.07   33.20
   3  -5  -2  272.77   25.90
   3  -5  -2  264.07   59.29
   3  -5  -2  283.27   28.40
   3  -5  -2  337.07   27.30
   3  -5  -2  288.27   27.90
  -3   5   2  312.57   39.90
  -3   5   2  346.67   46.30
  -3   5   2  270.87   27.20
  -3   5   2  288.17   22.50
  -3   5   2  219.08   35.30
  -3   5   2  278.87   29.90
   2  -5  -2   43.10   14.00
   2  -5  -2   48.70   10.80
   2  -5  -2   40.50   16.60
   2  -5  -2   33.20   27.70
   2  -5  -2   33.80    9.10
   2  -5  -2   57.29   14.00
   2  -5  -2   27.80   10.50
   2  -5  -2   35.10   12.60
   2  -5  -2   66.69   16.00
   2  -5  -2   70.79   17.70
  -2   5   2   35.50   12.40
  -2   5   2   65.79   16.40
  -2   5   2   57.59   15.20
  -2   5   2   38.60   13.40
  -2   5   2   38.30   13.90
  -2   5   2   56.59   11.70
   1  -5  -2  352.06   30.50
   1  -5  -2  372.56   29.50
   1  -5  -2  328.97   27.60
   1  -5  -2  315.27   19.50
   1  -5  -2  321.17   33.60
   1  -5  -2  368.56   32.60
   1  -5  -2  346.17   28.40
   1  -5  -2  465.25   70.69
   1  -5  -2  378.66   27.90
   1  -5  -2  338.57   21.30
   1  -5  -2  321.47   31.70
  -1   5   2  339.47   29.60
  -1   5   2  347.67   31.60
  -1   5   2  320.27   30.10
  -1   5   2  359.46   32.60
  -1   5   2  377.56   31.20
  -1   5   2  376.26   25.60
  -1   5   2  371.96   35.60
  -1   5   2  363.46   32.80
   0  -5  -2  897.81   37.60
   0  -5  -2  935.11   86.79
   0  -5  -2  902.81   47.40
   0  -5  -2  932.01   52.79
   0  -5  -2  837.52   61.59
   0  -5  -2  811.22   46.00
   0  -5  -2  819.32   45.50
   0  -5  -2  844.42   41.10
   0  -5  -2  832.72   43.00
   0  -5  -2  885.91   53.19
   0   5   2  842.92   51.99
   0   5   2  900.41   62.39
   0   5   2  811.32   43.60
   0   5   2  861.81   56.69
   0   5   2  829.92   50.59
   0   5   2  862.01   44.70
   0   5   2  844.32   45.00
  -1  -5  -2  271.67   27.80
  -1  -5  -2  276.07   25.30
  -1  -5  -2  303.17   34.20
  -1  -5  -2  292.57   32.20
  -1  -5  -2  374.96   34.80
  -1  -5  -2  305.47   29.30
  -1  -5  -2  215.68   39.00
  -1  -5  -2  371.66   54.49
  -1  -5  -2  260.37   35.10
  -1  -5  -2  298.17   33.30
   1   5   2  339.17   26.70
   1   5   2  328.97   25.40
   1   5   2  251.87   34.00
   1   5   2  247.88   53.79
   1   5   2  275.97   24.10
   1   5   2  237.88   39.10
   1   5   2  280.97   15.90
   1   5   2  279.77   36.90
  -2  -5  -2 1446.66   83.09
  -2  -5  -2 1602.44  105.39
  -2  -5  -2 1530.35   96.39
  -2  -5  -2 1630.44  101.19
  -2  -5  -2 1634.44  111.69
  -2  -5  -2 1381.76   80.39
  -2  -5  -2 1595.04   82.89
  -2  -5  -2 1591.44   83.29
   2   5   2 1737.73  138.39
   2   5   2 1524.85   67.69
   2   5   2 1510.15   67.09
   2   5   2 1467.05   87.79
   2   5   2 1549.84   76.89
   2   5   2 1722.83  105.39
   2   5   2 1500.75   65.19
   2   5   2 1524.15   86.09
  -3  -5  -2  693.23   46.40
  -3  -5  -2  903.61   90.49
  -3  -5  -2  605.74   95.09
  -3  -5  -2  677.13   59.29
  -3  -5  -2  642.44   67.19
  -3  -5  -2  805.12   82.89
  -3  -5  -2  763.72   62.19
  -3  -5  -2  579.04   53.49
   3   5   2  606.94   68.19
   3   5   2  596.84   55.39
   3   5   2  523.25   56.29
   3   5   2  697.03   57.39
   3   5   2  634.54   45.80
   3   5   2  543.05  103.69
  -4  -5  -2 1754.92  105.19
  -4  -5  -2 1574.74   94.69
  -4  -5  -2 1594.74  128.89
  -4  -5  -2 1847.02  126.69
  -4  -5  -2 1487.25  129.39
  -4  -5  -2 2135.59  175.68
  -4  -5  -2 1616.34  106.49
   4   5   2 1502.45  116.99
   4   5   2 1707.83  101.89
   4   5   2 1853.21  110.79
   4   5   2 1615.34  114.89
   4   5   2 1735.23   89.39
   4   5   2 1635.14  159.58
  -5  -5  -2   -2.90   26.90
  -5  -5  -2  -12.00   23.30
  -5  -5  -2    5.60   32.30
  -5  -5  -2    8.60   13.60
  -5  -5  -2   -1.90   19.20
  -5  -5  -2  -58.49   40.70
  -5  -5  -2   10.10   29.00
   5   5   2   21.70   46.20
   5   5   2   33.80   28.30
   5   5   2   -9.80   21.50
   5   5   2   -5.60   15.50
   5   5   2   -5.30   17.80
   5   5   2  -10.40   19.00
  -6  -5  -2 1334.77  100.89
  -6  -5  -2 1227.68  103.19
  -6  -5  -2 1207.48  179.88
  -6  -5  -2 1794.22  156.78
  -6  -5  -2 1396.56  128.19
   6   5   2 1269.97   92.39
   6   5   2 1138.19  166.08
   6   5   2 1494.75  134.09
   6   5   2 1403.96  122.29
   6   5   2 1297.57   97.79
   6   5   2 1326.57  111.09
   6   5   2 1206.38  118.69
  -7  -5  -2  203.18   69.19
  -7  -5  -2  347.27   55.09
  -7  -5  -2  399.36  123.49
  -7  -5  -2  396.86   67.79
  -7  -5  -2  192.18   63.69
  -7  -5  -2  337.77   79.29
  -7  -5  -2  276.27   74.09
   7   5   2  244.98   73.39
   7   5   2  326.37   82.09
   7   5   2  246.08   56.29
   7   5   2  509.85  122.99
   7   5   2  331.57   72.59
   7   5   2  255.07   56.29
   7   5   2  287.07   55.39
  -8  -5  -2   85.09   40.70
  -8  -5  -2   57.39   30.80
  -8  -5  -2   94.99   94.59
  -8  -5  -2    6.70   45.60
  -8  -5  -2  140.99   72.59
  -8  -5  -2   87.19   57.29
   8   5   2   64.29   46.00
   8   5   2   18.40   38.60
   8   5   2  143.89   72.09
   8   5   2   85.19   77.69
   8   5   2   35.30   40.10
   8   5   2  148.39   52.29
   8   5   2   56.39   29.40
  -9  -5  -2 1388.56  153.38
  -9  -5  -2 1341.47  118.09
  -9  -5  -2 1343.07  102.19
  -9  -5  -2 1192.58  220.38
  -9  -5  -2 1127.69  172.88
  -9  -5  -2 1297.07  149.88
   9   5   2 1611.24  145.59
   9   5   2 1328.77  122.89
   9   5   2 1349.47  128.69
   9   5   2 1073.09  158.48
   9   5   2 1191.28  183.78
   9   5   2 1490.25  117.79
   9   5   2 1044.60  108.79
 -10  -5  -2   46.80   75.19
 -10  -5  -2 -143.99  108.39
 -10  -5  -2   65.19   41.20
 -10  -5  -2   68.69   72.89
 -10  -5  -2   -1.40   33.60
  10   5   2   15.80   50.79
  10   5   2   25.80   36.60
  10   5   2   37.30   51.09
  10   5   2  -34.80   71.69
   8  -6  -2 1235.08   94.39
   8  -6  -2 1065.49   78.49
   8  -6  -2  959.90  122.09
   8  -6  -2 1213.18   79.29
   8  -6  -2 1179.18   97.59
   8  -6  -2 1281.17  130.09
   8  -6  -2 1171.58   75.19
  -8   6   2 1039.90   85.39
  -8   6   2 1139.09   87.99
  -8   6   2 1170.88   67.59
  -8   6   2 1079.99   85.89
  -8   6   2 1231.98   65.39
  -8   6   2 1151.88   72.69
  -8   6   2 1169.98  116.89
   7  -6  -2   16.50   28.40
   7  -6  -2   15.70   24.40
   7  -6  -2    3.60   36.60
   7  -6  -2    1.90   17.10
   7  -6  -2    4.30   15.90
   7  -6  -2   18.40   16.70
   7  -6  -2    9.70   28.80
  -7   6   2  -10.10   13.10
  -7   6   2   -2.90   17.60
  -7   6   2   -4.10   14.00
  -7   6   2   -4.50   66.59
  -7   6   2  -33.90   32.70
  -7   6   2   -2.60   25.30
  -7   6   2  -23.20   26.90
   6  -6  -2  956.10   72.19
   6  -6  -2 1073.29   77.49
   6  -6  -2 1039.60   79.69
   6  -6  -2  981.60   78.89
   6  -6  -2  888.31   81.59
   6  -6  -2  997.20   62.99
   6  -6  -2 1008.00   65.89
   6  -6  -2  955.20   68.49
  -6   6   2 1017.90   94.29
  -6   6   2  911.11   48.70
  -6   6   2 1072.29   75.79
  -6   6   2 1100.89   60.49
  -6   6   2 1127.89   78.39
  -6   6   2  916.81   61.09
  -6   6   2  839.22  119.79
   5  -6  -2  129.69   31.60
   5  -6  -2  161.08   29.90
   5  -6  -2  212.28   37.80
   5  -6  -2  190.18   37.70
   5  -6  -2  192.58   32.60
   5  -6  -2  176.28   27.00
   5  -6  -2  168.28   28.60
   5  -6  -2  182.88   35.20
   5  -6  -2  145.59   33.30
  -5   6   2  147.29   26.70
  -5   6   2  142.39   36.30
  -5   6   2  143.89   47.60
  -5   6   2  145.59   22.80
  -5   6   2  193.28   35.30
  -5   6   2  104.99   28.00
   4  -6  -2  482.15   43.90
   4  -6  -2  474.45   47.10
   4  -6  -2  445.76   78.09
   4  -6  -2  509.95   45.40
   4  -6  -2  479.65   36.40
   4  -6  -2  483.35   36.60
   4  -6  -2  495.95   48.10
   4  -6  -2  457.55   38.70
   4  -6  -2  482.45   41.90
  -4   6   2  532.45   68.39
  -4   6   2  385.76   35.70
  -4   6   2  485.25   44.40
  -4   6   2  485.85   48.50
  -4   6   2  479.15   33.50
  -4   6   2  549.74   56.49
   3  -6  -2 1039.80   50.89
   3  -6  -2 1084.19   67.09
   3  -6  -2  898.51   70.79
   3  -6  -2  949.21   49.10
   3  -6  -2 1048.70   58.09
   3  -6  -2 1040.90   54.49
   3  -6  -2  985.90   61.79
   3  -6  -2 1024.60  107.99
   3  -6  -2 1102.69   58.99
   3  -6  -2  856.21   52.69
   3  -6  -2 1159.78   60.29
  -3   6   2  939.11   94.19
  -3   6   2 1016.30   60.39
  -3   6   2  918.21   63.29
  -3   6   2  931.01   66.09
  -3   6   2  998.20   60.39
  -3   6   2  984.80   48.80
   2  -6  -2  601.34   46.30
   2  -6  -2  615.14   42.00
   2  -6  -2  597.74   43.30
   2  -6  -2  492.75   30.80
   2  -6  -2  611.84   39.00
   2  -6  -2  592.94   41.90
   2  -6  -2  575.04   41.60
   2  -6  -2  529.15   81.79
   2  -6  -2  578.04   34.30
   2  -6  -2  550.24   49.20
   2  -6  -2  577.04   42.20
  -2   6   2  545.35   40.00
  -2   6   2  538.55   41.90
  -2   6   2  557.34   46.10
  -2   6   2  569.14   44.70
  -2   6   2  539.15   45.70
  -2   6   2  628.44   42.90
   1  -6  -2 3577.74  136.19
   1  -6  -2 3505.55  186.58
   1  -6  -2 3570.74  137.59
   1  -6  -2 3791.02  115.69
   1  -6  -2 3478.95  125.49
   1  -6  -2 3635.54  132.89
   1  -6  -2 3723.23  117.39
   1  -6  -2 3431.76  132.99
   1  -6  -2 3764.62  130.29
   1  -6  -2 3706.93  127.19
   1  -6  -2 3709.53  108.99
  -1   6   2 3591.64  118.49
  -1   6   2 3523.55  135.49
  -1   6   2 3470.85  129.69
  -1   6   2 3563.14  128.19
  -1   6   2 3489.55  140.79
  -1   6   2 3688.73  144.69
  -1   6   2 3809.52  142.09
   0  -6  -2  238.08   25.30
   0  -6  -2  274.47   35.00
   0  -6  -2  288.07   28.50
   0  -6  -2  237.48   22.80
   0  -6  -2  342.97   37.40
   0  -6  -2  276.47   28.90
   0  -6  -2  225.38   30.80
   0  -6  -2  287.97   48.20
   0  -6  -2  242.38   36.90
   0  -6  -2  396.96   67.79
   0  -6  -2  258.57   21.30
   0   6   2  206.38   27.20
   0   6   2  268.77   40.40
   0   6   2  343.37   53.19
   0   6   2  246.08   25.80
   0   6   2  230.58   23.70
   0   6   2  319.57   47.10
  -1  -6  -2 5702.93  201.78
  -1  -6  -2 5679.23  201.58
  -1  -6  -2 5831.22  234.38
  -1  -6  -2 5943.11  228.68
  -1  -6  -2 5889.91  189.08
  -1  -6  -2 6036.20  204.08
  -1  -6  -2 5906.01  185.28
  -1  -6  -2 5914.21  206.18
  -1  -6  -2 6030.20  196.38
  -1  -6  -2 5850.01  193.28
   1   6   2 5885.01  263.57
   1   6   2 5648.13  192.38
   1   6   2 5855.41  155.88
   1   6   2 6026.20  178.78
   1   6   2 5918.31  174.58
   1   6   2 5891.31  224.98
   1   6   2 5880.01  199.08
   1   6   2 5846.52  178.58
  -2  -6  -2 1018.80   72.49
  -2  -6  -2  966.60   75.59
  -2  -6  -2  954.80   64.19
  -2  -6  -2 1080.49   88.29
  -2  -6  -2 1017.60   72.39
  -2  -6  -2  994.70   75.69
  -2  -6  -2 1005.30   72.99
  -2  -6  -2 1001.70   59.59
  -2  -6  -2  993.90   94.69
   2   6   2 1137.69  125.19
   2   6   2 1033.70   72.89
   2   6   2 1118.09   89.89
   2   6   2 1033.20   65.19
   2   6   2  928.71   69.69
   2   6   2 1066.59   55.89
   2   6   2  991.00   47.80
   2   6   2  995.00   54.09
  -3  -6  -2 2425.86  139.19
  -3  -6  -2 2470.55  150.48
  -3  -6  -2 2317.57  119.89
  -3  -6  -2 2402.86  125.49
  -3  -6  -2 2549.44  161.88
  -3  -6  -2 2178.78  119.49
  -3  -6  -2 2543.15  160.18
  -3  -6  -2 2360.26  106.79
   3   6   2 2331.87  117.99
   3   6   2 2373.06   99.99
   3   6   2 2270.27  146.09
   3   6   2 2419.26  107.49
   3   6   2 2386.56  131.99
   3   6   2 2325.17  125.09
  -4  -6  -2 1139.59   85.19
  -4  -6  -2  966.30   49.00
  -4  -6  -2  984.70   81.59
  -4  -6  -2  933.41   74.49
  -4  -6  -2 1007.40  111.49
  -4  -6  -2  960.00  134.09
  -4  -6  -2  924.61  102.89
  -4  -6  -2 1000.60   93.49
   4   6   2 1044.90  161.58
   4   6   2  988.70   88.39
   4   6   2  729.83   71.79
   4   6   2  949.40   76.59
   4   6   2  894.91   62.49
   4   6   2 1004.80   98.49
  -5  -6  -2  200.68   40.70
  -5  -6  -2  234.08   50.89
  -5  -6  -2  228.28   67.69
  -5  -6  -2  182.68   58.59
  -5  -6  -2  329.87   61.09
  -5  -6  -2  186.58   76.39
   5   6   2  170.98   37.40
   5   6   2  234.38   49.70
   5   6   2  212.58   50.39
   5   6   2  145.19   45.20
   5   6   2  202.28   85.89
   5   6   2  234.28   50.09
  -6  -6  -2 2760.72  180.68
  -6  -6  -2 2419.26  132.69
  -6  -6  -2 2359.06  139.69
  -6  -6  -2 2383.16  169.88
  -6  -6  -2 1891.21  273.17
  -6  -6  -2 2215.68  185.18
   6   6   2 2588.04  135.29
   6   6   2 2197.28  149.39
   6   6   2 2244.38  164.38
   6   6   2 2481.75  140.59
   6   6   2 2136.99  206.68
   6   6   2 2144.09  158.88
   6   6   2 2539.55  153.08
  -7  -6  -2   11.10   21.40
  -7  -6  -2   41.30   47.70
  -7  -6  -2   32.80   80.09
  -7  -6  -2   17.70   53.49
  -7  -6  -2   29.50   31.30
  -7  -6  -2   31.20   37.70
   7   6   2  -38.60   32.60
   7   6   2   14.30   25.90
   7   6   2   -3.30   22.40
   7   6   2   29.80   45.40
   7   6   2   44.50   39.80
   7   6   2   33.50   39.70
   7   6   2   -6.30   65.89
  -8  -6  -2  967.40  147.99
  -8  -6  -2 1015.40  205.88
  -8  -6  -2 1345.47  143.49
  -8  -6  -2  841.92  106.29
  -8  -6  -2 1122.69  109.49
  -8  -6  -2  966.30  157.78
  -8  -6  -2 1350.06   97.19
   8   6   2 1277.77  133.69
   8   6   2 1111.39  185.18
   8   6   2  969.30  120.19
   8   6   2 1165.98  115.29
   8   6   2 1268.37  107.49
   8   6   2 1216.58  106.29
  -9  -6  -2   82.09   69.29
  -9  -6  -2   22.90   41.00
  -9  -6  -2   23.50   62.29
  -9  -6  -2   37.20   32.90
   9   6   2   55.29   49.40
   9   6   2   10.00   79.99
   9   6   2   47.00   33.90
   9   6   2    5.30   71.09
   9   6   2   12.30   53.39
   9   6   2   90.29   54.49
 -10  -6  -2  803.02  137.99
 -10  -6  -2  579.64   94.59
 -10  -6  -2  593.64  218.18
 -10  -6  -2  553.54   74.19
 -10  -6  -2  383.96   95.79
  10   6   2  571.04  105.39
  10   6   2  655.03  117.89
  10   6   2  885.81  176.88
   7  -7  -2  330.07   50.79
   7  -7  -2  444.56   64.09
   7  -7  -2  360.36   58.69
   7  -7  -2  488.75   46.40
   7  -7  -2  427.06   46.50
   7  -7  -2  347.87   66.19
   7  -7  -2  471.95   63.09
  -7   7   2  383.46   40.90
  -7   7   2  395.76   55.39
  -7   7   2  330.27   67.79
  -7   7   2  423.96  100.39
  -7   7   2  332.87   53.89
  -7   7   2  365.26   37.90
   6  -7  -2  192.68   36.20
   6  -7  -2  172.18   44.00
   6  -7  -2   72.99   38.40
   6  -7  -2  146.29   34.30
   6  -7  -2   93.99   33.00
   6  -7  -2  128.69   27.70
   6  -7  -2   89.49   25.30
   6  -7  -2  132.19   28.20
  -6   7   2  140.79   37.20
  -6   7   2  128.99   24.50
  -6   7   2  103.29   30.10
  -6   7   2   98.59   40.80
  -6   7   2  177.28   37.60
  -6   7   2   79.89   49.40
   5  -7  -2  164.28   27.60
   5  -7  -2  155.38   28.50
   5  -7  -2  204.88   33.10
   5  -7  -2  211.08   38.50
   5  -7  -2  127.39   30.20
   5  -7  -2  167.18   30.40
   5  -7  -2  213.08   40.00
   5  -7  -2  178.18   37.60
  -5   7   2  186.78   51.59
  -5   7   2  121.39   25.10
  -5   7   2  197.18   27.60
  -5   7   2  117.79   36.40
  -5   7   2  182.68   35.60
  -5   7   2  166.68   33.90
   4  -7  -2 1059.19   61.39
   4  -7  -2 1058.09   61.69
   4  -7  -2  990.90   64.09
   4  -7  -2 1027.50   63.39
   4  -7  -2 1067.79   65.79
   4  -7  -2 1088.69   71.49
   4  -7  -2 1160.68   59.49
   4  -7  -2 1196.68   79.19
   4  -7  -2 1140.49   64.69
  -4   7   2 1033.50   70.49
  -4   7   2 1151.58   84.29
  -4   7   2 1048.00   69.59
  -4   7   2 1285.97   60.19
  -4   7   2 1207.58   82.59
  -4   7   2 1035.00   65.19
   3  -7  -2   -2.30   13.30
   3  -7  -2  -17.80   39.50
   3  -7  -2    3.70   18.10
   3  -7  -2    2.60    8.10
   3  -7  -2    0.90    8.90
   3  -7  -2  -15.20   11.90
   3  -7  -2    0.00   14.90
   3  -7  -2   16.50   12.60
   3  -7  -2    0.50   12.50
   3  -7  -2   -9.80   11.40
   3  -7  -2   -5.10   12.30
  -3   7   2    8.50   14.70
  -3   7   2    2.00   10.30
  -3   7   2  -13.20   15.00
  -3   7   2    9.50   12.10
  -3   7   2   13.30   15.70
  -3   7   2    3.30   12.80
   2  -7  -2 2644.04  173.58
   2  -7  -2 2577.74  108.29
   2  -7  -2 2273.37  112.59
   2  -7  -2 2645.04   95.09
   2  -7  -2 2464.35  117.69
   2  -7  -2 2645.54  109.39
   2  -7  -2 2574.84  104.09
   2  -7  -2 2630.04   89.39
   2  -7  -2 2527.95  111.09
   2  -7  -2 2423.36  113.69
   2  -7  -2 2632.14   95.59
  -2   7   2 2678.73  102.39
  -2   7   2 2460.65  118.49
  -2   7   2 2650.73  115.39
  -2   7   2 2723.83  116.49
  -2   7   2 2621.24  113.99
  -2   7   2 2510.35  110.69
   1  -7  -2   65.89   21.80
   1  -7  -2  110.19   16.00
   1  -7  -2  106.89   21.40
   1  -7  -2  111.39   23.90
   1  -7  -2  118.89   31.00
   1  -7  -2  109.99   22.90
   1  -7  -2   75.49   17.70
   1  -7  -2   93.89   25.10
   1  -7  -2   70.59   21.70
   1  -7  -2   68.99   42.10
  -1   7   2   76.89   22.60
  -1   7   2   61.69   19.70
  -1   7   2   32.60   21.00
  -1   7   2   81.39   22.10
  -1   7   2  101.39   29.00
  -1   7   2   85.69   23.20
   0  -7  -2 1002.10   62.59
   0  -7  -2 1094.49   50.29
   0  -7  -2 1023.70   58.09
   0  -7  -2 1017.60   95.99
   0  -7  -2 1021.20   76.89
   0  -7  -2 1096.29   83.99
   0  -7  -2 1163.68   66.19
   0  -7  -2 1113.79   73.19
   0  -7  -2  995.40   62.79
   0  -7  -2 1124.19   65.99
   0   7   2 1093.79   59.69
   0   7   2 1095.29   55.69
   0   7   2 1014.10   65.89
   0   7   2  981.90   88.79
  -1  -7  -2  559.64   52.69
  -1  -7  -2  457.45   44.50
  -1  -7  -2  492.45   44.20
  -1  -7  -2  520.65   43.40
  -1  -7  -2  559.04   57.89
  -1  -7  -2  498.85   40.80
  -1  -7  -2  568.34   55.09
  -1  -7  -2  577.14   81.49
  -1  -7  -2  558.74   56.19
  -1  -7  -2  580.64   75.99
   1   7   2  521.05   39.50
   1   7   2  438.06   88.09
   1   7   2  442.86   45.80
   1   7   2  535.55   27.00
   1   7   2  462.05   44.00
   1   7   2  547.95   81.99
   1   7   2  538.35   36.40
   1   7   2  608.84   42.00
  -2  -7  -2  259.87   60.69
  -2  -7  -2  184.78   30.80
  -2  -7  -2  204.08   39.30
  -2  -7  -2  246.18   47.80
  -2  -7  -2  322.67   51.69
  -2  -7  -2  196.48   40.90
  -2  -7  -2  171.18   39.80
  -2  -7  -2  191.68   46.10
  -2  -7  -2  189.38   38.90
   2   7   2  150.78   65.19
   2   7   2  188.98   35.50
   2   7   2  228.58   42.20
   2   7   2  179.68   37.80
   2   7   2  220.28   22.00
   2   7   2  193.68   27.70
   2   7   2  166.58   24.60
  -3  -7  -2  374.56   61.19
  -3  -7  -2  306.47   50.09
  -3  -7  -2  438.66   62.09
  -3  -7  -2  478.05   84.49
  -3  -7  -2  342.17   52.19
  -3  -7  -2  436.46   79.49
  -3  -7  -2  378.26   67.59
  -3  -7  -2  351.26   55.89
   3   7   2  344.57   55.39
   3   7   2  348.67   36.00
   3   7   2  567.54  121.69
   3   7   2  349.96   33.60
   3   7   2  408.26   59.39
   3   7   2  430.56   72.79
   3   7   2  365.76   36.80
   3   7   2  385.36   56.09
  -4  -7  -2   -4.80   20.60
  -4  -7  -2   27.20   25.90
  -4  -7  -2   27.70   40.80
  -4  -7  -2   20.80   25.90
  -4  -7  -2   35.70   42.90
  -4  -7  -2   93.29   45.60
  -4  -7  -2  -10.20   18.40
   4   7   2   32.90   29.80
   4   7   2   26.70   16.40
   4   7   2  -27.40   61.79
   4   7   2   -1.80   19.10
   4   7   2   16.00   23.90
   4   7   2    1.40   26.40
  -5  -7  -2  556.14   94.69
  -5  -7  -2  502.15  109.79
  -5  -7  -2  452.55   81.19
  -5  -7  -2  405.06   61.19
  -5  -7  -2  540.95   75.69
  -5  -7  -2  555.84  103.09
   5   7   2  459.95   71.19
   5   7   2  401.36   82.89
   5   7   2  385.76  123.19
   5   7   2  472.05   49.60
   5   7   2  525.75   77.79
   5   7   2  479.15   69.89
   5   7   2  312.57   63.89
  -6  -7  -2   32.30   64.49
  -6  -7  -2   83.09   44.30
  -6  -7  -2   71.39   38.50
  -6  -7  -2   42.30   34.70
  -6  -7  -2    8.10   54.69
  -6  -7  -2   50.59   28.30
  -6  -7  -2   50.09   47.30
   6   7   2   45.60   38.50
   6   7   2  -11.20   35.40
   6   7   2   19.40   40.80
   6   7   2   53.99   38.40
   6   7   2   55.79   34.20
   6   7   2  194.88   98.59
   6   7   2   44.40   24.20
  -7  -7  -2 1562.34  226.88
  -7  -7  -2 1183.98  131.79
  -7  -7  -2 1442.26  127.39
  -7  -7  -2 1230.88   99.79
  -7  -7  -2  929.41  128.19
  -7  -7  -2 1440.66  207.38
   7   7   2 1280.67  123.49
   7   7   2 1159.48  125.09
   7   7   2 1321.27   94.19
   7   7   2 1155.48  116.59
   7   7   2 1143.79  121.89
   7   7   2 1163.28  102.69
  -8  -7  -2   63.89   76.29
  -8  -7  -2   46.90  100.89
  -8  -7  -2    7.90   27.50
  -8  -7  -2  -29.00   38.30
  -8  -7  -2   41.10   63.09
  -8  -7  -2   50.19   52.89
  -8  -7  -2   29.00   40.00
   8   7   2    6.30   31.90
   8   7   2   61.69   49.99
   8   7   2  -31.20   42.60
   8   7   2   44.30   77.49
   8   7   2   -1.00   36.90
   8   7   2  -29.50   53.29
   8   7   2  -33.40   46.60
  -9  -7  -2  401.96   79.09
  -9  -7  -2  625.74  123.79
  -9  -7  -2  759.82  196.88
  -9  -7  -2  605.24  132.09
  -9  -7  -2  440.46   84.29
  -9  -7  -2  450.45   70.29
   9   7   2  324.77   88.99
   9   7   2  469.05   77.29
   9   7   2  634.64  106.39
   9   7   2  650.93  150.78
   7  -8  -2  300.07   45.20
   7  -8  -2  323.77   42.90
   7  -8  -2  324.97   59.19
   7  -8  -2  255.47   45.90
  -7   8   2  262.77   48.90
  -7   8   2  289.77   43.60
  -7   8   2  322.67   39.80
  -7   8   2  298.17   67.99
   6  -8  -2   -3.20   16.40
   6  -8  -2    4.50   22.90
   6  -8  -2  -22.90   25.60
   6  -8  -2   15.30   16.30
   6  -8  -2  -22.10   26.40
   6  -8  -2   13.60   28.20
   6  -8  -2    0.00   23.10
   6  -8  -2  -13.10   18.00
  -6   8   2   22.50   33.70
  -6   8   2   -9.90   13.60
  -6   8   2  -14.10   22.10
  -6   8   2    2.10   15.70
  -6   8   2   10.70   48.50
  -6   8   2    9.80   21.00
   5  -8  -2 1062.49   72.69
   5  -8  -2 1123.59   78.49
   5  -8  -2 1032.70   66.09
   5  -8  -2 1035.10   80.29
   5  -8  -2  921.11   64.49
   5  -8  -2  987.90   65.29
   5  -8  -2  982.90   65.29
  -5   8   2 1128.59   97.79
  -5   8   2 1021.80   74.89
  -5   8   2 1102.19   86.99
  -5   8   2 1030.50   68.79
  -5   8   2 1064.09   95.59
   4  -8  -2   21.50   19.20
   4  -8  -2   -6.20   16.60
   4  -8  -2   27.70   16.90
   4  -8  -2   30.90   17.00
   4  -8  -2   54.79   16.50
   4  -8  -2   15.00   20.70
   4  -8  -2   48.60   23.70
   4  -8  -2   34.10   21.00
  -4   8   2   40.40   18.00
  -4   8   2   39.60   20.70
  -4   8   2   29.20   27.60
  -4   8   2   21.60   22.20
  -4   8   2    4.10   17.00
  -4   8   2   25.60   17.60
   3  -8  -2 1049.99   66.29
   3  -8  -2 1163.28   77.09
   3  -8  -2 1131.59  100.29
   3  -8  -2 1082.99   54.69
   3  -8  -2  998.70   62.39
   3  -8  -2 1007.70   56.09
   3  -8  -2  937.71   66.19
   3  -8  -2  979.70   54.49
   3  -8  -2 1070.69   68.69
  -3   8   2  942.01   67.59
  -3   8   2 1078.49   77.69
  -3   8   2  942.41   65.89
  -3   8   2 1055.99   75.69
  -3   8   2 1057.59   70.89
   2  -8  -2    6.30   11.80
   2  -8  -2   44.10   20.40
   2  -8  -2    1.60    9.00
   2  -8  -2   35.90   45.10
   2  -8  -2   16.20   14.60
   2  -8  -2    1.40   10.40
   2  -8  -2   19.80   21.50
   2  -8  -2    9.90   18.90
   2  -8  -2    4.90   15.80
   2  -8  -2    2.90   10.60
   2  -8  -2   22.30   14.60
  -2   8   2    3.20   15.00
  -2   8   2   11.20   16.20
  -2   8   2   13.10   17.10
  -2   8   2   20.30   18.50
  -2   8   2    4.00   18.60
  -2   8   2   14.70   14.90
   1  -8  -2 1252.37   84.89
   1  -8  -2 1330.17   57.89
   1  -8  -2 1357.86   76.99
   1  -8  -2 1452.35   87.79
   1  -8  -2 1304.47   69.79
   1  -8  -2 1344.87  133.59
   1  -8  -2 1318.67   85.99
   1  -8  -2 1373.26   80.49
   1  -8  -2 1297.97   75.89
   1  -8  -2 1233.88   70.39
  -1   8   2 1285.77   91.39
  -1   8   2 1237.48   90.69
  -1   8   2 1309.67   98.19
  -1   8   2 1297.07   74.89
  -1   8   2 1282.07   66.99
  -1   8   2 1446.26   84.09
   0  -8  -2   35.80   26.20
   0  -8  -2   38.20   20.00
   0  -8  -2   -5.20   21.20
   0  -8  -2   46.00   22.80
   0  -8  -2   32.90   14.30
   0  -8  -2   44.40   41.70
   0  -8  -2   46.30   22.90
   0  -8  -2   38.30   12.30
   0  -8  -2   16.30   14.90
   0  -8  -2    9.80   21.00
   0   8   2   21.20   15.10
   0   8   2   24.90   37.60
   0   8   2   39.30   14.30
   0   8   2   55.09   26.90
   0   8   2    9.50   15.00
   0   8   2   27.30   13.10
  -1  -8  -2  545.25   45.20
  -1  -8  -2  602.74   47.40
  -1  -8  -2  442.76   64.29
  -1  -8  -2  620.74   86.09
  -1  -8  -2  605.04   86.49
  -1  -8  -2  535.35   60.69
  -1  -8  -2  602.24   60.69
  -1  -8  -2  524.15   52.29
  -1  -8  -2  617.84   49.99
   1   8   2  538.65   48.10
   1   8   2  525.65   42.10
   1   8   2  555.64  104.19
   1   8   2  527.65   27.40
   1   8   2  450.25   39.80
   1   8   2  564.14   38.30
   1   8   2  582.94   81.79
  -2  -8  -2  732.93  100.99
  -2  -8  -2  721.13   67.39
  -2  -8  -2  918.11   83.59
  -2  -8  -2  784.62   72.79
  -2  -8  -2  737.53   70.49
  -2  -8  -2  811.52   72.79
  -2  -8  -2  705.43   63.29
  -2  -8  -2  819.32   58.09
   2   8   2  763.22   47.00
   2   8   2  786.72   41.10
   2   8   2  744.03   68.09
   2   8   2  806.52   69.79
   2   8   2  764.12   51.49
   2   8   2  810.92   86.69
   2   8   2  914.31  142.79
  -3  -8  -2  485.25   69.19
  -3  -8  -2  539.15   72.39
  -3  -8  -2  654.73  106.69
  -3  -8  -2  429.06   44.20
  -3  -8  -2  448.96   69.99
  -3  -8  -2  413.66   88.29
  -3  -8  -2  378.26   60.09
  -3  -8  -2  415.56   81.49
   3   8   2  430.46   39.20
   3   8   2  497.95  122.89
   3   8   2  453.25   64.89
   3   8   2  435.86   59.39
   3   8   2  558.84   41.60
   3   8   2  440.16   41.70
   3   8   2  415.76   62.79
   3   8   2  355.26   68.89
  -4  -8  -2 2301.17  142.99
  -4  -8  -2 2313.97  111.29
  -4  -8  -2 2121.39  180.78
  -4  -8  -2 2338.07  132.69
  -4  -8  -2 2294.27  157.58
  -4  -8  -2 2253.77  142.89
  -4  -8  -2 2464.55  153.08
   4   8   2 2429.46  109.99
   4   8   2 2232.88  222.08
   4   8   2 1979.40  146.89
   4   8   2 2196.08  139.19
   4   8   2 2505.25  169.48
   4   8   2 2474.75  113.49
   4   8   2 2317.67  131.19
  -5  -8  -2   -8.70   34.50
  -5  -8  -2   -8.40   23.40
  -5  -8  -2  -40.60   30.60
  -5  -8  -2   22.10   56.69
  -5  -8  -2  -17.70   26.90
  -5  -8  -2  -15.60   43.10
  -5  -8  -2  -15.30   42.50
   5   8   2    6.70   26.30
   5   8   2    9.50   79.89
   5   8   2   22.00   21.90
   5   8   2   -7.40   27.70
   5   8   2   45.40   31.30
   5   8   2   11.50   30.70
   5   8   2   -7.90   34.80
  -6  -8  -2 2048.40  151.58
  -6  -8  -2 1945.11  135.19
  -6  -8  -2 1647.44  160.68
  -6  -8  -2 1911.31  176.18
  -6  -8  -2 2071.89  158.08
  -6  -8  -2 1837.72  124.39
  -6  -8  -2 2032.30  192.38
   6   8   2 2018.90  147.79
   6   8   2 1902.61  129.89
   6   8   2 1835.62  136.49
   6   8   2 1947.71  107.29
   6   8   2 1991.30  254.67
   6   8   2 1801.22  155.68
   6   8   2 1852.31  131.99
  -7  -8  -2  308.77   77.19
  -7  -8  -2  327.87  100.69
  -7  -8  -2  206.38   81.09
  -7  -8  -2  306.67  101.39
  -7  -8  -2  274.17   52.89
  -7  -8  -2  239.48   57.99
  -7  -8  -2  365.26   83.39
   7   8   2  249.97   48.50
   7   8   2  195.88   62.79
   7   8   2  207.18   68.69
   7   8   2  348.37   66.29
   7   8   2  327.57   82.09
   7   8   2  281.77  126.19
  -8  -8  -2  696.53   98.19
  -8  -8  -2  613.34  145.29
  -8  -8  -2  541.75  103.49
  -8  -8  -2  473.95   94.19
   8   8   2  467.75   97.49
   8   8   2  597.14  101.89
   8   8   2  591.14  104.89
   8   8   2  534.85   85.29
   8   8   2  590.54  153.08
   5  -9  -2   60.59   27.30
   5  -9  -2   84.69   34.30
   5  -9  -2  123.59   34.30
   5  -9  -2  101.99   25.40
   5  -9  -2   94.39   28.00
   5  -9  -2   94.59   25.00
   5  -9  -2  124.59   34.10
  -5   9   2   89.89   49.10
  -5   9   2   53.69   26.00
  -5   9   2   87.39   30.70
  -5   9   2   72.29   38.60
  -5   9   2   74.99   28.60
   4  -9  -2  731.63   49.30
   4  -9  -2  751.72   53.09
   4  -9  -2  726.33   56.79
   4  -9  -2  702.33   59.99
   4  -9  -2  764.22   69.79
   4  -9  -2  706.73   61.79
   4  -9  -2  688.23   59.69
  -4   9   2  694.13   62.79
  -4   9   2  781.62   70.99
  -4   9   2  722.33   70.29
  -4   9   2  678.23   60.29
  -4   9   2  657.43   68.59
   3  -9  -2   19.40   19.50
   3  -9  -2   46.30   23.50
   3  -9  -2   20.70   15.50
   3  -9  -2   21.20   16.90
   3  -9  -2   19.90   14.10
   3  -9  -2   10.10   20.00
   3  -9  -2   37.70   31.90
   3  -9  -2   11.20   23.90
   3  -9  -2   10.90   14.30
  -3   9   2   23.20   28.20
  -3   9   2   25.30   25.70
  -3   9   2   16.10   21.00
  -3   9   2   10.80   20.50
  -3   9   2   -8.80   17.80
   2  -9  -2  457.45   36.20
   2  -9  -2  364.16   50.29
   2  -9  -2  369.76   54.99
   2  -9  -2  452.85   61.09
   2  -9  -2  517.05   50.19
   2  -9  -2  440.86   45.70
   2  -9  -2  421.36   63.79
   2  -9  -2  443.66   56.99
   2  -9  -2  503.35   45.00
  -2   9   2  419.76   64.49
  -2   9   2  393.66   52.59
  -2   9   2  486.75   66.99
  -2   9   2  548.05   47.80
  -2   9   2  482.65   54.89
  -2   9   2  622.64   80.49
   1  -9  -2  948.01   66.89
   1  -9  -2  865.21   71.69
   1  -9  -2  818.22  114.89
   1  -9  -2  855.91   74.79
   1  -9  -2  906.11   63.69
   1  -9  -2  915.21   67.09
   1  -9  -2  715.23   97.39
   1  -9  -2  893.81   47.40
  -1   9   2  996.00   71.59
  -1   9   2 1033.30   61.49
  -1   9   2 1010.20   65.39
  -1   9   2 1015.70  100.59
  -1   9   2  887.61   83.69
   0  -9  -2   14.20   26.70
   0  -9  -2   19.80   25.30
   0  -9  -2    6.90   10.40
   0  -9  -2    8.60   15.90
   0  -9  -2    3.80   16.40
   0  -9  -2   -8.60   19.60
   0  -9  -2    7.30   50.19
   0  -9  -2   19.80   21.10
   0   9   2   -4.50   13.20
   0   9   2    6.40   12.50
   0   9   2  -10.80   14.60
   0   9   2   29.20   20.80
   0   9   2   -5.20   23.00
   0   9   2  -25.30   45.90
  -1  -9  -2 1410.06  108.89
  -1  -9  -2 1507.05  103.49
  -1  -9  -2 1375.26  112.59
  -1  -9  -2 1379.16   87.69
  -1  -9  -2 1284.57  114.09
  -1  -9  -2 1519.25  101.89
  -1  -9  -2 1382.06   81.39
  -1  -9  -2 1260.77   86.19
   1   9   2 1381.46   67.29
   1   9   2 1387.96   51.69
   1   9   2 1475.15   66.59
   1   9   2 1415.16   95.99
   1   9   2 1007.70  180.58
   1   9   2 1226.58  108.39
   1   9   2 1463.75   76.19
   1   9   2 1503.05   84.89
  -2  -9  -2  301.67   65.79
  -2  -9  -2  249.28   39.40
  -2  -9  -2  229.68   41.70
  -2  -9  -2  230.18   50.09
  -2  -9  -2  258.37   50.79
  -2  -9  -2  256.47   46.70
  -2  -9  -2  221.48   61.99
  -2  -9  -2  291.17   55.79
   2   9   2  244.98   27.40
   2   9   2  159.78   39.90
   2   9   2  337.77  104.09
   2   9   2  224.48   43.80
   2   9   2  199.68   32.50
   2   9   2  165.38   52.69
   2   9   2  263.57   42.10
   2   9   2  223.88   22.50
  -3  -9  -2 1012.20   85.39
  -3  -9  -2 1177.98  100.29
  -3  -9  -2 1063.19   90.19
  -3  -9  -2  972.00   90.09
  -3  -9  -2  871.91   79.19
  -3  -9  -2  827.22   78.29
  -3  -9  -2 1112.29  126.09
  -3  -9  -2 1142.29  144.09
  -3  -9  -2 1157.48   93.89
   3   9   2 1171.88  185.98
   3   9   2  978.30   86.89
   3   9   2  999.60   55.19
   3   9   2  936.11  122.69
   3   9   2  944.61   77.09
   3   9   2  910.41   61.59
   3   9   2 1054.29   90.09
   3   9   2  957.20   55.39
  -4  -9  -2  550.14  107.39
  -4  -9  -2  599.94   83.59
  -4  -9  -2  707.03   99.19
  -4  -9  -2  672.63   73.39
  -4  -9  -2  639.54   69.49
  -4  -9  -2  644.34   87.29
  -4  -9  -2  690.23  120.29
  -4  -9  -2  587.14   85.89
  -4  -9  -2  576.14   54.79
   4   9   2  774.22  114.09
   4   9   2  663.83   85.79
   4   9   2  669.33   53.59
   4   9   2  658.63  150.58
   4   9   2  598.04   52.49
   4   9   2  642.44   49.30
   4   9   2  462.65   73.69
  -5  -9  -2  410.36   69.29
  -5  -9  -2  413.46   98.59
  -5  -9  -2  281.37   89.49
  -5  -9  -2  412.76  100.99
  -5  -9  -2  519.95   89.79
  -5  -9  -2  427.96   66.29
  -5  -9  -2  387.56   70.29
  -5  -9  -2  377.36   44.20
   5   9   2  498.45   78.09
   5   9   2  372.36   49.40
   5   9   2  323.67   51.49
   5   9   2  232.88  115.19
   5   9   2  341.87   79.09
   5   9   2  383.96   64.89
  -6  -9  -2  217.18   64.09
  -6  -9  -2  456.55   70.79
  -6  -9  -2  238.08   78.49
  -6  -9  -2  238.28   58.19
  -6  -9  -2  235.58   68.59
  -6  -9  -2  373.46   96.09
  -6  -9  -2  325.37   93.89
   6   9   2  286.27   71.99
   6   9   2  278.87   59.69
   6   9   2  327.27   49.40
   6   9   2  711.23  184.68
   6   9   2  304.77   70.29
   6   9   2  384.86   63.59
  -7  -9  -2    6.50   64.29
  -7  -9  -2    6.90   69.49
  -7  -9  -2   18.90   40.30
  -7  -9  -2   59.69   53.89
  -7  -9  -2  -64.09   51.59
   7   9   2  -44.10  108.59
   7   9   2   25.60   44.20
   7   9   2   34.20   36.40
   7   9   2   15.70   48.60
   4 -10  -2  161.28   38.80
   4 -10  -2  111.59   29.50
   4 -10  -2   83.89   26.70
   4 -10  -2  170.48   42.50
   4 -10  -2  199.38   40.00
   4 -10  -2  163.18   28.10
  -4  10   2   97.69   34.90
  -4  10   2  118.89   42.10
  -4  10   2  127.09   35.60
  -4  10   2  171.18   45.70
   3 -10  -2  247.38   45.70
   3 -10  -2  204.48   35.30
   3 -10  -2  189.78   36.30
   3 -10  -2  107.29   30.00
   3 -10  -2  113.59   37.80
   3 -10  -2  130.89   39.40
   3 -10  -2  163.08   27.50
  -3  10   2  115.29   35.00
  -3  10   2  214.28   49.50
  -3  10   2  206.78   40.60
  -3  10   2  172.58   38.30
  -3  10   2  228.98   53.79
   2 -10  -2  412.66   53.79
   2 -10  -2  397.06   34.60
   2 -10  -2  398.66   56.79
   2 -10  -2  390.66   54.39
   2 -10  -2  384.66   52.69
   2 -10  -2  460.15   51.39
   2 -10  -2  368.26   57.49
  -2  10   2  394.56   73.99
  -2  10   2  400.86   63.99
  -2  10   2  478.35   72.39
  -2  10   2  392.46   57.39
  -2  10   2  381.96   73.49
   1 -10  -2   -1.40   18.90
   1 -10  -2   57.19   34.50
   1 -10  -2   17.00   25.40
   1 -10  -2  -44.20   30.20
   1 -10  -2   10.20   12.70
   1 -10  -2    9.30   20.60
   1 -10  -2   -1.50   23.20
   1 -10  -2   -1.20   30.20
  -1  10   2   26.80   19.40
  -1  10   2   23.80   19.70
  -1  10   2   49.50   48.90
  -1  10   2   30.80   23.10
   0 -10  -2  572.94   75.49
   0 -10  -2  494.75   74.29
   0 -10  -2  673.63  101.79
   0 -10  -2  624.44   63.49
   0 -10  -2  614.04   79.29
   0 -10  -2  460.45   57.09
   0 -10  -2  538.65   39.90
   0 -10  -2  568.34   76.89
   0  10   2  563.64   49.70
   0  10   2  586.64   51.09
   0  10   2  460.25   77.79
   0  10   2  770.22  129.19
   0  10   2  593.34   62.69
  -1 -10  -2  121.89   39.80
  -1 -10  -2   13.90   28.90
  -1 -10  -2   48.10   41.00
  -1 -10  -2   54.39   51.89
  -1 -10  -2   49.60   38.80
  -1 -10  -2   68.59   20.10
  -1 -10  -2   62.29   29.20
  -1 -10  -2   61.99   39.30
  -1 -10  -2   38.90   29.70
   1  10   2   -2.10   32.40
   1  10   2   65.09   19.60
   1  10   2   76.39   33.60
   1  10   2   82.49   12.50
   1  10   2   51.39   15.60
   1  10   2   71.19   23.20
   1  10   2   45.50   26.70
   1  10   2  105.19   78.29
  -2 -10  -2  408.56   90.49
  -2 -10  -2  596.84   76.29
  -2 -10  -2  494.75   70.89
  -2 -10  -2  754.52  109.89
  -2 -10  -2  608.14   90.39
  -2 -10  -2  574.44   55.29
  -2 -10  -2  527.15   54.19
  -2 -10  -2  745.83   77.29
   2  10   2  624.04   91.89
   2  10   2  561.54   33.90
   2  10   2  586.44   61.89
   2  10   2  542.85  129.79
   2  10   2  560.64   48.60
  -3 -10  -2    3.60   55.29
  -3 -10  -2  -66.09   43.20
  -3 -10  -2   17.70   22.10
  -3 -10  -2  -25.80   29.10
  -3 -10  -2    1.50   50.59
  -3 -10  -2   -0.80   30.00
  -3 -10  -2    6.20   50.29
  -3 -10  -2   -2.00   30.50
  -3 -10  -2   -9.00   22.10
   3  10   2    2.20   13.00
   3  10   2  -82.89   78.29
   3  10   2   -5.40   41.60
   3  10   2    8.40   15.20
   3  10   2    6.60   25.70
   3  10   2   -3.80   15.30
   3  10   2   19.40   30.30
   3  10   2    8.60   33.00
  -4 -10  -2  450.15   78.79
  -4 -10  -2  510.15  114.49
  -4 -10  -2  412.56   65.39
  -4 -10  -2  482.35   78.39
  -4 -10  -2  317.67   68.49
  -4 -10  -2  538.15   73.39
  -4 -10  -2  485.95   79.39
  -4 -10  -2  551.64  111.99
   4  10   2  495.25   78.19
   4  10   2  439.76   40.50
   4  10   2  466.35   68.29
   4  10   2  414.26  131.89
   4  10   2  481.35   43.60
   4  10   2  293.57   58.49
   4  10   2  294.27  119.09
   4  10   2  345.87   47.90
  -5 -10  -2  182.38   79.79
  -5 -10  -2  228.78   42.20
  -5 -10  -2  186.68   62.39
  -5 -10  -2  118.69   52.69
  -5 -10  -2  202.08   52.09
  -5 -10  -2  100.49   46.10
  -5 -10  -2  186.18   87.99
  -5 -10  -2  156.88   62.39
   5  10   2  170.18   31.60
   5  10   2  279.77   73.19
   5  10   2  165.48   49.10
   5  10   2  142.29  113.29
   5  10   2  195.58   36.20
  -6 -10  -2  386.56   82.39
  -6 -10  -2  113.29   94.89
  -6 -10  -2  283.17   61.89
  -6 -10  -2  195.98   77.49
  -6 -10  -2  353.96   75.39
   6  10   2  247.98   57.99
   6  10   2  273.07   51.59
   6  10   2  280.17   71.59
   6  10   2  328.77   89.79
   6  10   2  343.37  136.39
   2 -11  -2   89.39   44.50
   2 -11  -2   49.99   31.60
   2 -11  -2   49.60   27.10
   2 -11  -2   23.00   29.30
   2 -11  -2   28.20   18.40
   2 -11  -2   81.89   41.30
  -2  11   2   47.40   30.90
  -2  11   2   21.30   26.30
  -2  11   2  -95.79   55.99
   1 -11  -2  683.63   83.99
   1 -11  -2  691.93   71.49
   1 -11  -2  633.04   83.99
   1 -11  -2  567.44   74.29
   1 -11  -2  691.93   44.80
   1 -11  -2  652.13   68.09
  -1  11   2  502.25  108.29
  -1  11   2  627.64   57.49
  -1  11   2  589.04   68.29
   0 -11  -2   16.90   29.10
   0 -11  -2    2.60   37.90
   0 -11  -2    4.90   35.40
   0 -11  -2    3.80   38.80
   0 -11  -2    8.10   14.10
   0 -11  -2  -16.80   31.90
   0 -11  -2   47.70   35.60
   0  11   2  -56.09   64.99
   0  11   2   24.10   27.50
   0  11   2   22.60   25.50
   0  11   2   22.60   40.50
  -1 -11  -2 1002.40  111.69
  -1 -11  -2  993.10   58.19
  -1 -11  -2 1081.89   91.39
  -1 -11  -2 1026.20   96.89
  -1 -11  -2 1036.80   82.99
  -1 -11  -2  957.60  104.99
  -1 -11  -2 1146.09  101.09
   1  11   2 1006.40  110.69
   1  11   2 1001.00   74.79
   1  11   2 1113.89   91.89
   1  11   2 1268.87  206.58
   1  11   2  976.70   58.49
  -2 -11  -2  215.18   39.30
  -2 -11  -2  263.07   74.69
  -2 -11  -2  367.56   91.29
  -2 -11  -2  218.18   69.09
  -2 -11  -2  373.86   60.19
  -2 -11  -2  218.58   57.29
  -2 -11  -2  165.58   47.80
  -2 -11  -2  309.87   66.59
   2  11   2  289.57   47.40
   2  11   2  262.27  125.09
   2  11   2  277.17   44.20
   2  11   2  312.77   59.49
   2  11   2  203.48   64.19
   2  11   2  341.07   26.50
  -3 -11  -2  344.77   63.29
  -3 -11  -2  545.75   89.59
  -3 -11  -2  402.16   98.59
  -3 -11  -2  424.96   84.09
  -3 -11  -2  405.06   59.99
  -3 -11  -2  240.38  105.79
  -3 -11  -2  436.76   96.49
  -3 -11  -2  450.85  114.69
   3  11   2  437.46   72.89
   3  11   2  455.35   90.79
   3  11   2  321.87   46.80
   3  11   2  226.88  121.19
   3  11   2  413.86   48.50
   3  11   2  439.86   38.90
  -4 -11  -2  633.54   94.29
  -4 -11  -2  625.14   84.39
  -4 -11  -2  606.64   88.99
  -4 -11  -2  732.03  124.59
  -4 -11  -2  615.94  122.69
   4  11   2  738.93   53.39
   4  11   2  789.52   50.89
   4  11   2  708.13   70.29
   4  11   2  680.83   99.89
   4  11   2  481.45  152.08
   4   9  -3  720.63  111.39
   4   9  -3  626.64  128.19
   4   9  -3  641.64  193.08
  -4  -9   3  655.53   56.69
  -4  -9   3  509.75   95.59
  -4  -9   3  720.23  126.59
  -4  -9   3  734.13  109.39
  -4  -9   3  607.94  111.79
   3   9  -3  793.22  190.48
   3   9  -3  757.42  141.89
   3   9  -3 1020.10  147.79
   3   9  -3  891.61  115.79
  -3  -9   3  939.41  126.59
  -3  -9   3  999.90  112.59
  -3  -9   3  949.80   64.49
  -3  -9   3  897.31  119.39
  -3  -9   3  996.90  111.39
  -3  -9   3 1248.48  197.58
  -3  -9   3  997.00  149.39
   2   9  -3  101.29   76.49
   2   9  -3  309.67   45.30
   2   9  -3  161.88  112.19
   2   9  -3  265.27   80.49
  -2  -9   3  260.97   38.90
  -2  -9   3  220.08  100.79
  -2  -9   3  327.37   79.09
  -2  -9   3  274.17   57.69
   1   9  -3  710.53   58.69
   1   9  -3  384.56  123.59
   1   9  -3  479.05  111.99
   1   9  -3  807.82  106.79
   1   9  -3  606.04  109.79
  -1  -9   3  638.74   63.79
  -1  -9   3  608.04   84.09
  -1  -9   3  724.83   91.49
  -1  -9   3  622.54  101.69
  -1  -9   3  660.13   55.09
  -1  -9   3  752.72  106.89
  -1  -9   3  587.04  104.89
   0   9  -3    0.80   36.10
   0   9  -3  -28.20   59.09
   0   9  -3  -37.00   49.50
   0   9  -3   20.50   68.29
   0  -9   3    6.00   19.80
   0  -9   3  -37.40   31.80
   0  -9   3   -0.20   31.20
   0  -9   3   16.60   48.60
   0  -9   3   24.00   26.20
   0  -9   3  -27.60   45.50
   0  -9   3   27.10   41.70
   0  -9   3  -26.20   33.00
  -1   9  -3  300.47   75.79
  -1   9  -3  427.06  100.19
  -1   9  -3  440.16  104.29
  -1   9  -3  547.95   83.39
  -1   9  -3  522.25   49.60
   1  -9   3  501.85   51.49
   1  -9   3  419.46   63.99
   1  -9   3  367.26   72.89
   1  -9   3  430.66   81.49
   1  -9   3  484.65   56.09
   1  -9   3  549.54   76.69
   1  -9   3  364.06   77.79
   1  -9   3  391.86   73.89
  -2   9  -3  380.76   72.09
  -2   9  -3  136.99   68.29
  -2   9  -3  164.58   65.79
  -2   9  -3  228.08   35.40
   2  -9   3  207.98   52.59
   2  -9   3  271.67   50.59
   2  -9   3  297.07   61.99
   2  -9   3  328.07   70.29
   2  -9   3  190.68   44.40
   2  -9   3  281.17   54.49
   2  -9   3  282.67   41.80
   2  -9   3  249.18   60.09
  -3   9  -3  305.97   69.79
  -3   9  -3  327.37   85.69
  -3   9  -3  301.97   83.29
  -3   9  -3  383.66   76.39
  -3   9  -3  307.77   44.20
   3  -9   3  372.16   73.49
   3  -9   3  242.68   40.40
   3  -9   3  239.38   57.29
   3  -9   3  312.07   58.79
  -4   9  -3  395.76   76.79
  -4   9  -3  343.37   47.90
  -4   9  -3  385.66   83.39
  -4   9  -3  344.47   72.69
  -4   9  -3  281.97   65.09
  -4   9  -3  508.05   53.59
   4  -9   3  430.66   84.49
   4  -9   3  454.55   68.99
   4  -9   3  404.86   55.19
   4  -9   3  444.86   76.49
   4  -9   3  423.46   53.29
   5   8  -3   81.89  108.39
   5   8  -3  397.46   86.79
   5   8  -3  182.48   89.89
   5   8  -3  163.38   72.89
  -5  -8   3  345.87   80.49
  -5  -8   3  230.68   94.29
  -5  -8   3  439.46   91.59
  -5  -8   3  252.27   66.59
  -5  -8   3  313.17   79.09
  -5  -8   3  358.86   86.39
  -5  -8   3  276.37   72.19
   4   8  -3  162.28   61.79
   4   8  -3  243.58  130.69
   4   8  -3  229.88   82.19
   4   8  -3  258.07   55.69
   4   8  -3  339.07   93.39
  -4  -8   3  151.28   57.69
  -4  -8   3  375.86   79.59
  -4  -8   3  211.88   69.69
  -4  -8   3  228.48   69.89
  -4  -8   3  311.37   44.20
  -4  -8   3  132.99   70.69
  -4  -8   3  160.38   56.79
   3   8  -3   83.49   29.80
   3   8  -3  124.49   36.10
   3   8  -3  200.18   78.89
   3   8  -3  -29.40   91.09
   3   8  -3  142.09   45.60
   3   8  -3  143.19   66.09
   3   8  -3   93.19   49.80
  -3  -8   3   64.39   44.50
  -3  -8   3   74.99   50.79
  -3  -8   3  166.98   30.80
  -3  -8   3   96.09   55.19
  -3  -8   3  102.39   48.60
  -3  -8   3  118.89   76.69
  -3  -8   3  132.19   56.19
  -3  -8   3  155.78   50.79
   2   8  -3  270.17  103.99
   2   8  -3  178.98   33.60
   2   8  -3  169.18   42.10
   2   8  -3  144.69   75.99
   2   8  -3  103.19   49.00
   2   8  -3  203.98   21.60
   2   8  -3  192.58   67.19
  -2  -8   3  155.38   30.90
  -2  -8   3  198.58   74.99
  -2  -8   3  188.98   50.49
  -2  -8   3  226.58   60.39
  -2  -8   3   95.29   43.70
  -2  -8   3  258.07   67.09
  -2  -8   3  179.78   53.99
  -2  -8   3  316.57   68.19
   1   8  -3   11.60   17.70
   1   8  -3   16.20   20.00
   1   8  -3  -54.99   60.59
   1   8  -3   16.10   24.30
   1   8  -3  -19.70   38.50
   1   8  -3   68.19   57.29
   1   8  -3    6.20   34.00
  -1  -8   3   31.40   39.60
  -1  -8   3   12.40   17.80
  -1  -8   3   -6.10   35.60
  -1  -8   3   23.90   27.30
  -1  -8   3   28.60   41.20
  -1  -8   3   20.30   39.90
  -1  -8   3   18.40   30.00
  -1  -8   3   25.50   39.50
   0   8  -3   87.99   24.80
   0   8  -3  115.29   60.49
   0   8  -3  216.28   65.49
   0   8  -3  160.18   29.80
   0   8  -3   70.49   61.19
   0   8  -3  149.59   37.60
   0  -8   3   61.39   34.40
   0  -8   3  179.18   30.60
   0  -8   3   64.19   39.90
   0  -8   3  212.28   59.29
   0  -8   3  114.89   50.59
   0  -8   3  132.79   30.50
   0  -8   3  100.99   38.00
  -1   8  -3  -28.20   44.50
  -1   8  -3  -24.00   48.90
  -1   8  -3  -16.50   36.60
  -1   8  -3   11.60   17.10
  -1   8  -3   11.60   16.40
  -1   8  -3  -12.00   28.10
  -1   8  -3    5.80   19.80
   1  -8   3    8.40   16.00
   1  -8   3  -15.20   31.00
   1  -8   3  -35.90   18.10
   1  -8   3   34.40   35.50
   1  -8   3  -24.30   32.60
   1  -8   3   -6.20   29.40
   1  -8   3   31.80   29.90
   1  -8   3  -21.80   21.60
  -2   8  -3  670.93   53.49
  -2   8  -3  636.44   60.39
  -2   8  -3  940.91  125.49
  -2   8  -3  646.94   88.29
  -2   8  -3  638.14   55.49
  -2   8  -3  506.15  112.59
  -2   8  -3  629.34   95.19
   2  -8   3  637.24   86.99
   2  -8   3  788.62   82.69
   2  -8   3  624.84   65.19
   2  -8   3  847.62  134.29
   2  -8   3  587.24   59.49
   2  -8   3  814.92   81.49
   2  -8   3  714.23   54.19
   2  -8   3  696.83   77.39
  -3   8  -3  289.47   42.50
  -3   8  -3  148.09   78.29
  -3   8  -3  284.47   45.10
  -3   8  -3  308.27   50.19
  -3   8  -3  274.17   60.49
  -3   8  -3  362.06   69.19
  -3   8  -3  285.37   60.89
  -3   8  -3  315.17   40.70
   3  -8   3  308.47   45.60
   3  -8   3  291.87   54.99
   3  -8   3  255.97   57.89
   3  -8   3  411.96   73.19
   3  -8   3  242.38   51.09
   3  -8   3  336.57   57.39
   3  -8   3  268.97   38.40
  -4   8  -3  753.52   57.49
  -4   8  -3  651.93   90.49
  -4   8  -3  662.83  108.09
  -4   8  -3  731.53   64.19
  -4   8  -3  889.81   98.49
  -4   8  -3  696.73   60.59
   4  -8   3  731.23   60.89
   4  -8   3  615.54   63.49
   4  -8   3  676.23   73.19
   4  -8   3  791.82   96.59
   4  -8   3  681.13   56.19
   4  -8   3  856.71  107.69
   4  -8   3  736.23   71.49
  -5   8  -3  319.07   74.59
  -5   8  -3  455.85   79.09
  -5   8  -3  334.57   75.89
  -5   8  -3  347.57   69.59
  -5   8  -3  453.85   52.99
  -5   8  -3  364.46   46.70
   5  -8   3  360.96   58.99
   5  -8   3  419.06   67.79
   5  -8   3  431.16   54.29
   5  -8   3  371.66   69.49
   5  -8   3  392.96   49.99
   5  -8   3  408.56   57.59
   5  -8   3  341.67   57.89
  -6   8  -3   66.49   25.80
  -6   8  -3   62.49   33.20
  -6   8  -3   37.00   48.30
  -6   8  -3  164.68   47.20
  -6   8  -3   58.69   42.60
   6  -8   3   55.59   34.90
   6  -8   3  113.79   35.90
   6  -8   3   75.59   46.60
   6  -8   3   89.59   12.70
   6  -8   3  149.69   50.49
   6  -8   3  121.79   30.30
   6   7  -3  404.76  168.98
   6   7  -3  468.35   92.39
   6   7  -3  374.56  103.89
   6   7  -3  470.25  102.79
  -6  -7   3  569.44   78.29
  -6  -7   3  252.07   94.39
  -6  -7   3  435.46  178.88
  -6  -7   3  506.95   91.89
  -6  -7   3  509.45  107.19
  -6  -7   3  364.06   90.59
  -6  -7   3  504.95   91.39
   5   7  -3  340.17  141.29
   5   7  -3  533.75  115.89
   5   7  -3  744.43   97.69
   5   7  -3  708.53  102.59
   5   7  -3  554.84   87.49
   5   7  -3  444.36  112.49
  -5  -7   3  554.24  103.49
  -5  -7   3  639.54   96.59
  -5  -7   3  577.54  127.79
  -5  -7   3  473.75   87.49
  -5  -7   3  612.14   94.39
  -5  -7   3  555.14   96.69
  -5  -7   3  670.43  130.89
   4   7  -3  462.95   60.09
   4   7  -3  425.66  134.69
   4   7  -3  325.47   62.39
   4   7  -3  551.84  109.59
   4   7  -3  298.47   66.69
   4   7  -3  434.66  106.49
   4   7  -3  306.57   58.09
  -4  -7   3  292.07   71.99
  -4  -7   3  507.55   84.09
  -4  -7   3  288.27   88.19
  -4  -7   3  451.15   91.89
  -4  -7   3  389.76   77.99
  -4  -7   3  418.86   80.69
  -4  -7   3  349.67   71.69
   3   7  -3  646.94  151.38
   3   7  -3  640.64   67.09
   3   7  -3  548.95  104.69
   3   7  -3  599.34   79.39
   3   7  -3  570.04  119.99
   3   7  -3  551.44   83.79
  -3  -7   3  523.45   82.29
  -3  -7   3  565.04   87.19
  -3  -7   3  530.75   86.29
  -3  -7   3  635.14   48.90
  -3  -7   3  594.84  118.19
  -3  -7   3  371.56   73.99
  -3  -7   3  624.64   85.69
   2   7  -3   50.29   54.79
   2   7  -3    1.60   67.49
   2   7  -3  100.99   33.90
   2   7  -3   61.39   27.90
   2   7  -3   98.29   38.40
   2   7  -3   38.30   21.20
   2   7  -3   40.00   42.60
  -2  -7   3  103.09   38.00
  -2  -7   3   74.19   21.30
  -2  -7   3   -8.00   25.20
  -2  -7   3   11.30   34.50
  -2  -7   3   51.39   33.20
  -2  -7   3   46.50   50.39
  -2  -7   3   67.79   42.20
  -2  -7   3   21.80   35.50
   1   7  -3 1177.88  159.18
   1   7  -3 1179.58  125.89
   1   7  -3 1413.76   82.79
   1   7  -3 1301.67   78.09
   1   7  -3 1313.47   93.89
   1   7  -3 1203.08  168.78
  -1  -7   3 1330.87  121.79
  -1  -7   3 1119.79  102.79
  -1  -7   3 1380.16   68.29
  -1  -7   3 1271.27   91.49
  -1  -7   3 1342.17  118.49
  -1  -7   3 1177.98  110.99
  -1  -7   3 1454.95  105.19
   0   7  -3  756.72  118.99
   0   7  -3  856.21  118.89
   0   7  -3  783.32   65.79
   0   7  -3  730.43   55.89
   0   7  -3  852.31   57.39
   0  -7   3  844.92   74.69
   0  -7   3  938.11   82.49
   0  -7   3  873.11   51.79
   0  -7   3  879.71   67.69
   0  -7   3  690.83   95.49
   0  -7   3  887.01   93.89
   0  -7   3  872.31   84.79
   0  -7   3  968.80   95.49
  -1   7  -3 1542.35   79.39
  -1   7  -3 1691.63  133.29
  -1   7  -3 1453.55  141.39
  -1   7  -3 1518.85   93.39
  -1   7  -3 1498.15  112.99
  -1   7  -3 1649.44  137.89
  -1   7  -3 1631.84   81.79
   1  -7   3 1814.32  123.79
   1  -7   3 1799.02  125.09
   1  -7   3 1490.05   78.79
   1  -7   3 1607.14   79.09
   1  -7   3 1566.44  111.39
   1  -7   3 1458.05  105.79
   1  -7   3 1697.43   84.49
   1  -7   3 1745.13  121.79
   1  -7   3 1593.44   95.89
  -2   7  -3 1240.38  110.69
  -2   7  -3 1326.77   72.89
  -2   7  -3 1216.08  106.29
  -2   7  -3 1369.16   82.89
  -2   7  -3 1200.68   98.39
  -2   7  -3 1350.76   71.89
  -2   7  -3 1252.27  123.29
   2  -7   3 1166.78   95.89
   2  -7   3 1192.08   66.89
   2  -7   3 1207.88   96.19
   2  -7   3 1323.07  106.39
   2  -7   3 1276.77   91.89
   2  -7   3 1398.46   98.09
   2  -7   3 1182.08   73.49
   2  -7   3 1244.68   79.59
   2  -7   3 1174.58   69.69
  -3   7  -3  151.38   42.50
  -3   7  -3  149.99   31.00
  -3   7  -3  115.59   37.00
  -3   7  -3  170.58   56.29
  -3   7  -3  162.08   36.10
  -3   7  -3  174.48   31.10
  -3   7  -3  147.69   29.30
  -3   7  -3   89.39   40.60
   3  -7   3  140.89   24.60
   3  -7   3  158.98   43.00
   3  -7   3  170.48   33.40
   3  -7   3  186.48   43.10
   3  -7   3  127.79   40.90
   3  -7   3  146.09   38.20
   3  -7   3  107.39   43.20
   3  -7   3  253.27   36.00
  -4   7  -3 1370.76   79.49
  -4   7  -3 1262.27   73.89
  -4   7  -3 1252.17   98.19
  -4   7  -3 1632.54  144.39
  -4   7  -3 1366.26  110.99
  -4   7  -3 1479.75   96.39
  -4   7  -3 1307.57  110.49
   4  -7   3 1340.17   93.99
   4  -7   3 1402.16   82.19
   4  -7   3 1319.57   90.99
   4  -7   3 1380.56   67.19
   4  -7   3 1463.85   90.99
   4  -7   3 1398.46  106.09
   4  -7   3 1455.35   81.29
   4  -7   3 1516.85  114.59
  -5   7  -3   -1.70   16.20
  -5   7  -3    2.70   30.10
  -5   7  -3   31.10   24.20
  -5   7  -3  -21.00   46.60
  -5   7  -3  -11.20   28.10
  -5   7  -3  -23.10   19.80
   5  -7   3   14.30   19.80
   5  -7   3   -0.30   15.80
   5  -7   3    9.70   30.60
   5  -7   3   14.60   19.70
   5  -7   3   -3.40    7.70
   5  -7   3    4.50   16.90
   5  -7   3  -19.80   16.60
  -6   7  -3  243.38   60.29
  -6   7  -3  164.78   55.49
  -6   7  -3  294.67   60.59
  -6   7  -3  322.07   43.40
  -6   7  -3  252.47   61.49
  -6   7  -3  211.38   44.80
   6  -7   3  195.48   57.19
   6  -7   3  227.88   39.60
   6  -7   3  263.67   28.90
   6  -7   3  361.56  101.09
   6  -7   3  213.68   37.00
   6  -7   3  228.58   46.40
   6  -7   3  253.57   37.20
   6  -7   3  253.37   50.49
   6  -7   3  230.38   41.80
  -7   7  -3  133.39   44.80
  -7   7  -3  173.48   38.50
  -7   7  -3  108.79   52.19
  -7   7  -3  131.89   43.50
  -7   7  -3   98.09   42.30
   7  -7   3   96.19   31.30
   7  -7   3  178.98   36.40
   7  -7   3  237.88   58.99
   7  -7   3  108.69   45.50
   7  -7   3   65.29   31.10
   7  -7   3  182.58   32.70
   7   6  -3  329.97   88.09
   7   6  -3  469.35  179.98
   7   6  -3  298.27   77.59
   7   6  -3  365.46  118.39
  -7  -6   3  348.47   89.59
  -7  -6   3  244.88   67.69
  -7  -6   3  277.47   88.49
  -7  -6   3  252.07  105.99
  -7  -6   3  302.87   70.19
  -7  -6   3  391.56   59.49
   6   6  -3  589.44  179.28
   6   6  -3  428.66   83.89
   6   6  -3  650.53   96.89
   6   6  -3  635.04   84.79
   6   6  -3  506.45   94.79
   6   6  -3  517.45  110.29
  -6  -6   3  827.32  120.69
  -6  -6   3  438.46  110.59
  -6  -6   3  712.43   83.59
  -6  -6   3  441.96   84.69
  -6  -6   3  583.34   98.69
  -6  -6   3  627.54  117.29
  -6  -6   3  730.43  104.59
  -6  -6   3  674.43  132.59
   5   6  -3    5.50   94.39
   5   6  -3   34.60   69.89
   5   6  -3   11.10   41.80
   5   6  -3   63.39   30.20
   5   6  -3   56.49   57.09
   5   6  -3  107.39   48.10
  -5  -6   3  136.19   51.39
  -5  -6   3   24.60   36.40
  -5  -6   3   26.70   48.70
  -5  -6   3   88.89   49.70
  -5  -6   3   51.89   51.99
  -5  -6   3   -5.70   48.80
  -5  -6   3   97.79   62.19
   4   6  -3  363.96   86.59
   4   6  -3  726.73  100.49
   4   6  -3  596.24   84.69
   4   6  -3  496.85   62.69
   4   6  -3  382.16   91.09
   4   6  -3  368.36  129.49
   4   6  -3  512.55   81.79
  -4  -6   3  577.14   90.09
  -4  -6   3  518.75   89.29
  -4  -6   3  449.76   91.59
  -4  -6   3  435.56   91.79
  -4  -6   3  360.86   74.09
  -4  -6   3  422.86  102.69
  -4  -6   3  421.16   80.49
   3   6  -3  538.05  139.49
   3   6  -3  491.05   95.59
   3   6  -3  628.14   65.09
   3   6  -3  573.84   88.19
   3   6  -3  560.34   55.89
   3   6  -3  631.64   83.39
   3   6  -3  326.37   90.59
  -3  -6   3  553.84  103.79
  -3  -6   3  437.76   78.19
  -3  -6   3  561.64   82.99
  -3  -6   3  529.55   84.69
  -3  -6   3  499.55   87.89
  -3  -6   3  532.25   85.69
  -3  -6   3  353.06   68.89
   2   6  -3  202.98   81.69
   2   6  -3   92.99   29.40
   2   6  -3   96.19   25.20
   2   6  -3  110.59   29.60
   2   6  -3   89.49   41.20
   2   6  -3  189.18   94.99
   2   6  -3  158.08   55.49
  -2  -6   3  138.99   39.50
  -2  -6   3  239.58   57.09
  -2  -6   3  113.69   38.30
  -2  -6   3   62.69   50.69
  -2  -6   3  123.09   42.40
  -2  -6   3  120.39   23.00
  -2  -6   3  118.69   49.30
  -2  -6   3  101.59   42.90
   1   6  -3  731.63   32.40
   1   6  -3  691.53  106.59
   1   6  -3  872.71  129.69
   1   6  -3  758.22  125.09
   1   6  -3  733.53   67.39
   1   6  -3  820.02   63.09
   1   6  -3  754.12   54.49
   1   6  -3  687.53   73.99
  -1  -6   3  728.43   79.69
  -1  -6   3  793.72   84.69
  -1  -6   3  718.03   44.70
  -1  -6   3  724.53   94.69
  -1  -6   3  751.62   82.49
  -1  -6   3  821.52   70.69
  -1  -6   3  808.32  112.29
   0   6  -3  104.19   57.59
   0   6  -3  163.38   29.80
   0   6  -3   69.19   38.80
   0   6  -3   75.19   23.90
   0   6  -3  152.18   44.70
   0   6  -3  116.29   51.79
   0   6  -3  149.19   26.00
   0  -6   3  141.39   54.59
   0  -6   3  115.69   21.40
   0  -6   3  126.29   38.80
   0  -6   3   96.29   38.40
   0  -6   3  148.49   48.40
   0  -6   3  140.49   38.40
   0  -6   3  145.59   40.10
  -1   6  -3  783.32   80.19
[truncated: 9,132,980 more chars]
